# Supplementary material for: N-(2-Chloro­benzo­yl)-2-nitro­benzene­sulfonamide
Source: Acta Crystallogr Sect E Struct Rep Online. 2012 Jan 7;68(Pt 2):o274. doi: 10.1107/S1600536811054882 (PMC3274971; doi:10.1107/S1600536811054882)
Supplement: Supplementary file 2 [file e-68-0o274-Isup2.hkl]

# 
# h,k,l, Fc-squared, Fo-squared, sigma(Fo-squared) and status flag 
# 
data_I
_shelx_title ' DAS57 PBCA' 
_shelx_refln_list_code          4 
_shelx_F_calc_maximum      228.48 
_exptl_crystal_F_000      1392.00 
_reflns_d_resolution_high  0.8000 
 
loop_ 
 _symmetry_equiv_pos_as_xyz 
 'x, y, z' 
 '-x+1/2, -y, z+1/2' 
 'x+1/2, -y+1/2, -z' 
 '-x, y+1/2, -z+1/2' 
 '-x, -y, -z' 
 'x-1/2, y, -z-1/2' 
 '-x-1/2, y-1/2, z' 
 'x, -y-1/2, z-1/2' 
 
_cell_length_a    12.2660 
_cell_length_b    12.6430 
_cell_length_c    18.7380 
_cell_angle_alpha  90.000 
_cell_angle_beta   90.000 
_cell_angle_gamma  90.000 
 
_shelx_F_squared_multiplier     1.000 
 
loop_ 
 _refln_index_h 
 _refln_index_k 
 _refln_index_l 
 _refln_F_squared_calc 
 _refln_F_squared_meas 
 _refln_F_squared_sigma 
 _refln_observed_status 
   2   0   0    16447.99    16049.43     38.65 o 
   4   0   0      229.91      230.47      9.00 o 
   6   0   0     8839.27     8939.86     51.93 o 
   8   0   0     7994.64     8459.50     59.44 o 
  10   0   0     3240.45     3251.53     43.30 o 
  12   0   0      869.20      837.40     27.59 o 
  14   0   0       37.19       36.26     14.23 o 
   2   1   0     1222.98     1281.01     12.57 o 
   4   1   0      810.63      884.69     16.10 o 
   6   1   0     5192.53     4925.23     27.31 o 
   8   1   0     2421.90     2449.96     23.60 o 
  10   1   0     2705.85     2534.54     33.74 o 
  12   1   0       22.57        6.75     15.87 o 
  14   1   0      205.33      200.01     20.87 o 
   0   2   0    34591.22    26551.69     49.21 o 
   2   2   0       71.39       88.15      4.22 o 
   4   2   0     9418.65    10330.79     20.19 o 
   6   2   0       71.08       45.71      7.95 o 
   8   2   0      231.31      215.20     10.43 o 
  10   2   0     1220.80     1390.90     32.27 o 
  12   2   0        0.92        2.34     11.53 o 
  14   2   0      228.74      252.84     24.32 o 
   2   3   0    10077.22     9683.54     28.25 o 
   4   3   0     5809.11     6189.39     32.60 o 
   6   3   0     1264.55     1296.21     17.95 o 
   8   3   0      204.62      166.33     10.79 o 
  10   3   0     2537.91     2567.94     27.68 o 
  12   3   0       10.96        5.45     17.35 o 
  14   3   0      268.20      241.39     21.20 o 
   0   4   0     8128.01     7156.21     36.95 o 
   2   4   0       93.49      113.89      2.94 o 
   4   4   0     7304.66     7307.29    109.32 o 
   6   4   0        0.51        2.98      3.01 o 
   8   4   0     4867.92     4966.72     32.26 o 
  10   4   0     1302.18     1367.32     34.07 o 
  12   4   0      350.82      330.80     24.37 o 
  14   4   0      355.47      432.25     28.41 o 
   2   5   0     3203.46     3851.81     14.21 o 
   4   5   0     7944.36     8601.65     47.74 o 
   6   5   0      249.97      226.67     14.76 o 
   8   5   0      144.51      135.35     18.05 o 
  10   5   0     1805.62     1828.77     39.28 o 
  12   5   0      283.84      289.73     23.46 o 
  14   5   0       96.01       84.92     21.04 o 
   0   6   0    22288.42    21309.05     78.40 o 
   2   6   0     4750.40     4895.32     45.31 o 
   4   6   0     1217.40     1196.01     11.48 o 
   6   6   0        0.49        1.59     12.06 o 
   8   6   0      148.01      165.59     18.09 o 
  10   6   0      536.55      521.67     26.47 o 
  12   6   0      409.76      427.32     26.46 o 
  14   6   0       21.96       30.65     20.42 o 
   2   7   0      340.04      364.90      5.59 o 
   4   7   0      314.31      352.00     14.26 o 
   6   7   0     4772.13     4571.70     48.76 o 
   8   7   0       12.17        6.30     16.12 o 
  10   7   0      296.84      323.91     24.52 o 
  12   7   0        0.26      -13.77     21.24 o 
   0   8   0        0.15       -0.67      9.71 o 
   2   8   0     3111.60     3226.13     23.42 o 
   4   8   0      154.98      138.54     12.72 o 
   6   8   0        0.15       -3.37     14.27 o 
   8   8   0      579.05      552.27     24.95 o 
  10   8   0       78.29       69.84     17.72 o 
  12   8   0       45.85       20.65     20.36 o 
   2   9   0     5526.00     5223.28     51.81 o 
   4   9   0      107.89      115.14     13.09 o 
   6   9   0      103.14       58.53     14.55 o 
   8   9   0       17.51        9.29     16.97 o 
  10   9   0      720.18      777.52     32.26 o 
  12   9   0       12.03       -2.06     19.07 o 
   0  10   0     1621.41     1576.53     31.35 o 
   2  10   0      206.09      191.68     17.02 o 
   4  10   0     4667.93     4559.92     53.85 o 
   6  10   0      238.31      228.45     18.91 o 
   8  10   0     1607.85     1714.67     39.65 o 
  10  10   0        1.60      -13.24     20.29 o 
   2  11   0     4114.90     3893.12     51.14 o 
   4  11   0       17.92        4.76     14.54 o 
   6  11   0        3.84       -2.87     10.89 o 
   8  11   0     1332.73     1432.67     38.00 o 
  10  11   0      288.61      327.38     26.35 o 
   0  12   0     1613.06     1682.65     36.39 o 
   2  12   0      125.58      151.25     18.53 o 
   4  12   0      209.62      188.59     19.21 o 
   6  12   0      279.84      275.85     23.97 o 
   2  13   0      162.33      150.90     20.91 o 
   4  13   0        0.49       -9.90     17.23 o 
   6  13   0      318.33      324.43     28.20 o 
   8  13   0       28.50       42.19     24.04 o 
   0  14   0      185.32      181.23     21.13 o 
   2  14   0      121.48      124.25     19.24 o 
   4  14   0      649.07      672.60     32.35 o 
   6  14   0       32.45       22.88     23.14 o 
   2  15   0      563.20      632.74     30.52 o 
   4  15   0        3.79        1.58     20.34 o 
   1   1   1     9085.81     8932.72     26.07 o 
   2   1   1     1243.88     1321.81     13.85 o 
   3   1   1      869.49      905.80      5.29 o 
   4   1   1       64.48       74.26      2.97 o 
   5   1   1     6293.48     6485.70     23.08 o 
   6   1   1      574.93      626.99      7.12 o 
   7   1   1       27.53       45.37      5.01 o 
   8   1   1       97.57       74.72      6.42 o 
   9   1   1     2619.96     2728.47     26.64 o 
  10   1   1      211.87      238.97      8.99 o 
  11   1   1       74.92       78.61      8.50 o 
  12   1   1        0.01       -3.12      8.12 o 
  13   1   1      440.02      461.90     12.24 o 
  14   1   1       12.60       11.54     10.26 o 
  15   1   1       33.29       33.90     19.47 o 
   0   2   1    12878.72    11977.85     34.32 o 
   1   2   1     3062.83     3017.02     21.30 o 
   2   2   1      988.11      900.83     11.48 o 
   3   2   1     4553.66     5035.00     24.12 o 
   4   2   1     6008.92     6404.69     30.34 o 
   5   2   1        0.41        1.25      2.60 o 
   6   2   1      475.15      462.00      5.45 o 
   7   2   1      652.97      644.88     12.62 o 
   8   2   1      463.91      472.63      8.77 o 
   9   2   1      830.02      807.39     11.53 o 
  10   2   1        2.45        8.42      7.38 o 
  11   2   1     3350.14     3269.25     23.21 o 
  12   2   1      302.30      283.83     12.59 o 
  13   2   1       67.86       80.51     13.64 o 
  14   2   1       14.23       36.96     13.45 o 
  15   2   1      214.45      222.72     15.74 o 
   1   3   1    22979.12    19880.84     92.97 o 
   2   3   1    11801.87    11397.38     45.70 o 
   3   3   1     1881.32     1973.33      7.46 o 
   4   3   1      191.90      206.12      3.33 o 
   5   3   1     7729.43     7720.02     24.49 o 
   6   3   1      638.71      593.48      7.74 o 
   7   3   1        4.25       10.72      3.60 o 
   8   3   1     2320.84     2345.67     17.92 o 
   9   3   1     2034.28     2015.91     16.51 o 
  10   3   1      478.64      495.13     12.76 o 
  11   3   1       43.60       41.84      9.68 o 
  12   3   1      435.52      447.05     18.01 o 
  13   3   1      828.88      861.68     29.70 o 
  14   3   1        0.21       27.05     14.65 o 
  15   3   1        4.60        5.09     30.72 o 
   0   4   1     8949.92     8379.28     26.15 o 
   1   4   1     2024.73     1882.42     15.80 o 
   2   4   1      253.36      216.61      3.25 o 
   3   4   1     8127.90     8552.27     30.19 o 
   4   4   1      747.14      671.75      8.91 o 
   5   4   1       15.90       16.17      1.77 o 
   6   4   1     4526.18     4776.94     35.30 o 
   7   4   1      138.84      132.31      5.74 o 
   8   4   1      585.15      572.62     14.40 o 
   9   4   1      100.62      100.77      8.82 o 
  10   4   1      112.69       98.58     13.38 o 
  11   4   1      554.32      507.59     18.82 o 
  12   4   1       91.58       95.05     14.91 o 
  13   4   1      405.46      480.79     28.35 o 
  14   4   1       27.29       34.92     13.50 o 
   1   5   1     2192.35     2391.86     13.49 o 
   2   5   1     1297.17     1334.42      8.36 o 
   3   5   1       10.09        8.92      2.33 o 
   4   5   1       10.94       19.04      2.31 o 
   5   5   1       29.06       29.98      3.25 o 
   6   5   1      624.51      637.30     10.77 o 
   7   5   1        8.89       12.52      9.21 o 
   8   5   1     2001.36     1955.72     27.30 o 
   9   5   1      733.96      652.73     17.89 o 
  10   5   1       27.63       44.58     12.63 o 
  11   5   1        5.37        2.61     11.84 o 
  12   5   1       57.41       54.74     19.31 o 
  13   5   1       37.27       50.12     15.13 o 
  14   5   1        0.01        4.93     12.22 o 
   0   6   1     8925.78     8772.95     35.83 o 
   1   6   1        6.87        4.32      2.70 o 
   2   6   1      430.32      371.03      4.07 o 
   3   6   1     7371.28     7420.10     28.33 o 
   4   6   1      371.54      398.35      5.42 o 
   5   6   1      579.39      640.76     10.30 o 
   6   6   1      324.18      305.90     11.76 o 
   7   6   1      336.78      326.13     13.45 o 
   8   6   1       53.40       59.90     11.38 o 
   9   6   1      362.67      370.73     16.20 o 
  10   6   1       37.16       38.07     13.28 o 
  11   6   1      139.04      131.37     14.65 o 
  12   6   1       61.67       82.98     16.01 o 
  13   6   1        3.79       20.27     14.42 o 
  14   6   1        7.03       13.02     13.32 o 
   1   7   1     4336.72     4611.98     33.80 o 
   2   7   1      662.87      775.95      6.39 o 
   3   7   1      386.63      322.84      7.66 o 
   4   7   1       60.52       58.27      4.25 o 
   5   7   1      129.08      132.37      7.44 o 
   6   7   1      617.25      608.07     15.38 o 
   7   7   1       46.54       44.72     10.79 o 
   8   7   1      297.73      263.15     15.65 o 
   9   7   1     2600.68     2640.23     32.17 o 
  10   7   1       12.17       12.71     13.02 o 
  11   7   1        4.50      -17.42     28.15 o 
  12   7   1      149.68      124.80     14.51 o 
  13   7   1      116.55       96.94     15.55 o 
   0   8   1     4549.27     4625.27     61.26 o 
   1   8   1      120.00      103.41      4.86 o 
   2   8   1      606.23      582.14      6.53 o 
   3   8   1      374.18      355.71      8.50 o 
   4   8   1      874.59      874.96     12.08 o 
   5   8   1       56.46       52.90      8.81 o 
   6   8   1      649.18      612.22     33.50 o 
   7   8   1      462.68      449.95     15.48 o 
   8   8   1        9.09       -2.15     11.99 o 
   9   8   1       20.35        3.25     11.90 o 
  10   8   1        6.80        5.02     14.22 o 
  11   8   1      195.74      189.31     16.88 o 
  12   8   1       24.42        9.96     15.05 o 
  13   8   1        6.81       27.21     20.04 o 
   1   9   1     1886.89     1862.67     15.80 o 
   2   9   1      157.05      149.22      8.60 o 
   3   9   1       81.58       70.14      7.42 o 
   4   9   1      149.27      154.78     10.40 o 
   5   9   1        1.80       -5.31      9.71 o 
   6   9   1       23.85       17.99     10.38 o 
   7   9   1        0.14       -4.21     11.01 o 
   8   9   1       25.04       12.57     12.09 o 
   9   9   1     1163.99     1165.62     25.08 o 
  10   9   1       11.13        6.78     14.05 o 
  11   9   1        4.12       -5.35     15.06 o 
  12   9   1        0.97      -14.07     14.13 o 
   0  10   1      469.24      434.57     16.14 o 
   1  10   1      566.00      535.05     12.04 o 
   2  10   1      395.11      384.77     14.25 o 
   3  10   1      582.01      550.21     16.17 o 
   4  10   1        1.99       12.18      8.83 o 
   5  10   1        4.14       -3.39     11.16 o 
   6  10   1      406.61      418.53     15.35 o 
   7  10   1      234.12      214.04     13.76 o 
   8  10   1       41.65       59.72     13.00 o 
   9  10   1      132.43       89.43     15.15 o 
  10  10   1       14.03        8.95     12.53 o 
  11  10   1        4.23      -13.68     13.68 o 
   1  11   1      426.92      405.44     10.76 o 
   2  11   1       20.24       28.42     11.32 o 
   3  11   1      723.56      736.71     18.85 o 
   4  11   1      118.95      128.94     12.91 o 
   5  11   1      593.42      619.09     30.74 o 
   6  11   1       73.99       78.58     11.83 o 
   7  11   1        0.49        1.00     17.19 o 
   8  11   1       38.31       51.33     13.91 o 
   9  11   1      175.84      168.49     19.13 o 
  10  11   1        8.94       -6.13     13.08 o 
   0  12   1       48.94       44.65     12.24 o 
   1  12   1      143.55      135.63      8.73 o 
   2  12   1      119.10      117.28     12.70 o 
   3  12   1      496.80      496.84     17.07 o 
   4  12   1      117.11      111.76     17.60 o 
   5  12   1      123.49      129.97     14.32 o 
   6  12   1       10.47       14.67     11.54 o 
   7  12   1      681.90      758.22     31.77 o 
   8  12   1        0.19        5.72     12.63 o 
   9  12   1        5.09      -16.53     16.53 o 
   1  13   1        9.20       12.58      9.10 o 
   2  13   1       50.20       63.46     12.19 o 
   3  13   1      908.26      924.89     23.06 o 
   4  13   1        0.04       -1.85     13.16 o 
   5  13   1      190.38      185.92     16.87 o 
   6  13   1      137.57      134.83     21.66 o 
   7  13   1       68.41       69.49     14.49 o 
   8  13   1        3.89        1.73     13.42 o 
   0  14   1       16.29       22.79     12.51 o 
   1  14   1       52.99       55.90     16.08 o 
   2  14   1       76.96       96.91     14.49 o 
   3  14   1       88.92       71.00     13.60 o 
   4  14   1        1.10        5.07     13.28 o 
   5  14   1      126.88      122.36     16.78 o 
   6  14   1       42.56       31.42     14.68 o 
   1  15   1      284.44      331.59     19.06 o 
   2  15   1       28.37       38.63     13.54 o 
   3  15   1        6.45        3.92     13.92 o 
   4  15   1        9.76        1.08     13.73 o 
   2   0   2    26817.71    24336.30     30.64 o 
   3   0   2    12371.87    11753.97     90.47 o 
   4   0   2    34174.85    32638.44    104.19 o 
   5   0   2     1154.73     1321.55     13.78 o 
   6   0   2       17.47       15.99      4.83 o 
   7   0   2       77.83       79.32      8.59 o 
   8   0   2     7394.23     7428.39     39.72 o 
   9   0   2      698.60      722.02     15.95 o 
  10   0   2     1620.88     1681.06     23.33 o 
  11   0   2       45.19       39.97     12.22 o 
  12   0   2     1544.25     1536.45     25.26 o 
  13   0   2       49.77       89.44     25.62 o 
  14   0   2       37.65       51.92     27.22 o 
  15   0   2       14.40        3.71     15.99 o 
   1   1   2       19.76       14.81      1.56 o 
   2   1   2    47102.61    40909.79    130.59 o 
   3   1   2     2712.77     2879.05     11.76 o 
   4   1   2      459.66      460.23      4.89 o 
   5   1   2    19081.81    19403.59     61.36 o 
   6   1   2      202.95      207.67      4.53 o 
   7   1   2     1106.34     1231.91     11.39 o 
   8   1   2     1716.31     1796.42     14.74 o 
   9   1   2      782.69      771.35     11.62 o 
  10   1   2     1370.57     1375.40     15.06 o 
  11   1   2      532.33      539.32     11.68 o 
  12   1   2       34.49       37.93      8.02 o 
  13   1   2       64.87       50.75     15.25 o 
  14   1   2      107.11       90.94     10.06 o 
  15   1   2       22.85       11.61     13.83 o 
   0   2   2     4793.33     4617.72     22.54 o 
   1   2   2      106.92       99.69      2.30 o 
   2   2   2      294.54      325.01      8.46 o 
   3   2   2    36028.28    33303.51    128.56 o 
   4   2   2       15.38        8.11      2.54 o 
   5   2   2     1119.64     1222.03      8.02 o 
   6   2   2      459.25      554.14      6.59 o 
   7   2   2       87.36       75.10      4.44 o 
   8   2   2       78.45       81.86      6.36 o 
   9   2   2      118.20      122.95      7.26 o 
  10   2   2       13.14       14.94      7.14 o 
  11   2   2       29.76       45.30      8.55 o 
  12   2   2      147.48      162.61     12.00 o 
  13   2   2       11.48       -4.80     11.64 o 
  14   2   2      134.98      110.94     13.75 o 
  15   2   2       83.68       85.91     18.10 o 
   1   3   2      769.90      831.99      4.66 o 
   2   3   2     4893.16     5060.18     14.39 o 
   3   3   2      997.34     1061.50      9.44 o 
   4   3   2     1095.39     1114.61     10.02 o 
   5   3   2     1099.52     1196.68     12.74 o 
   6   3   2     1587.61     1644.97     10.10 o 
   7   3   2      158.67      160.37      5.33 o 
   8   3   2      218.78      212.29      7.24 o 
   9   3   2      290.61      276.07      8.52 o 
  10   3   2      639.48      615.59     15.30 o 
  11   3   2      441.08      484.72     14.07 o 
  12   3   2       78.70       75.32     14.16 o 
  13   3   2       60.84       57.72     13.39 o 
  14   3   2      180.80      167.55     15.14 o 
   0   4   2    25880.53    23214.79    158.45 o 
   1   4   2     2922.21     3063.19     36.89 o 
   2   4   2       30.20       37.09      2.37 o 
   3   4   2      104.80       95.78      3.83 o 
   4   4   2     4675.68     4617.84     29.71 o 
   5   4   2      288.68      312.88      5.11 o 
   6   4   2       40.75       70.97      3.81 o 
   7   4   2      243.14      207.14      5.63 o 
   8   4   2     2744.09     2749.49     21.57 o 
   9   4   2       75.15       41.81      8.14 o 
  10   4   2       47.30       26.04     12.87 o 
  11   4   2      319.63      333.87     16.37 o 
  12   4   2     1527.56     1570.10     30.75 o 
  13   4   2        0.86       -4.64     13.04 o 
  14   4   2       56.25       86.07     15.06 o 
   1   5   2      395.95      448.43      6.59 o 
   2   5   2     1717.74     1564.59      9.50 o 
   3   5   2     1047.39     1090.23      6.66 o 
   4   5   2     2000.62     2283.52     11.31 o 
   5   5   2      254.21      242.09      6.24 o 
   6   5   2      414.43      418.51      6.95 o 
   7   5   2       63.28       79.80     10.45 o 
   8   5   2      165.28      184.88     12.88 o 
   9   5   2      487.78      461.65     27.79 o 
  10   5   2      999.43      950.69     46.17 o 
  11   5   2       47.37       34.71     13.38 o 
  12   5   2       85.78       67.98     15.81 o 
  13   5   2       11.31        8.08     13.54 o 
  14   5   2      285.40      323.52     18.96 o 
   0   6   2      108.57      143.09      4.03 o 
   1   6   2      433.19      454.08     13.06 o 
   2   6   2      265.02      336.34      5.01 o 
   3   6   2      415.18      405.41      7.58 o 
   4   6   2      516.19      446.00      8.11 o 
   5   6   2      179.49      162.12      5.82 o 
   6   6   2       91.12       89.24      9.29 o 
   7   6   2     2362.98     2348.92     26.46 o 
   8   6   2     1079.63     1057.05     20.54 o 
   9   6   2       15.63       15.81     11.53 o 
  10   6   2        0.35       -1.39     12.24 o 
  11   6   2        5.78       11.69     12.46 o 
  12   6   2      539.43      526.88     21.24 o 
  13   6   2       14.02       14.23     12.96 o 
  14   6   2       32.06       31.69     35.65 o 
   1   7   2      872.82      841.20      8.18 o 
   2   7   2     2088.37     2113.09     11.33 o 
   3   7   2     1205.35     1203.70      8.75 o 
   4   7   2      322.19      357.70      5.76 o 
   5   7   2     3016.21     3013.03     22.86 o 
   6   7   2      152.35      156.35     11.51 o 
   7   7   2        5.58       13.50      9.78 o 
   8   7   2      394.01      377.40     15.15 o 
   9   7   2      725.18      700.91     26.51 o 
  10   7   2      233.17      213.12     15.10 o 
  11   7   2      148.69      126.80     20.43 o 
  12   7   2        0.32       -9.75     30.04 o 
  13   7   2       32.20       16.11     34.74 o 
   0   8   2      495.35      442.51     12.07 o 
   1   8   2     1299.19     1243.08     12.18 o 
   2   8   2       16.32       11.48      3.36 o 
   3   8   2      114.86       89.73      5.27 o 
   4   8   2       41.46       54.16      8.82 o 
   5   8   2        8.47        2.04      8.53 o 
   6   8   2       54.46       72.43     10.92 o 
   7   8   2      414.00      421.03     15.74 o 
   8   8   2        4.68        2.40     12.00 o 
   9   8   2      207.42      209.43     15.60 o 
  10   8   2      208.34      207.73     17.05 o 
  11   8   2      837.83      896.31     25.33 o 
  12   8   2       20.26       41.11     42.89 o 
  13   8   2        0.93      -10.32     12.11 o 
   1   9   2      268.90      294.36      8.27 o 
   2   9   2      950.00      961.47     14.89 o 
   3   9   2      245.53      261.74      7.07 o 
   4   9   2      652.06      665.56     15.17 o 
   5   9   2     2156.53     2099.39     25.23 o 
   6   9   2      658.60      654.68     17.16 o 
   7   9   2        3.37        2.56     11.15 o 
   8   9   2        9.81        8.28     11.34 o 
   9   9   2      320.54      317.63     17.84 o 
  10   9   2       79.08       82.15     14.37 o 
  11   9   2        1.15       -3.86     13.27 o 
  12   9   2        0.06       -0.88     14.27 o 
   0  10   2     5986.05     5809.69     43.25 o 
   1  10   2      494.10      490.30     10.54 o 
   2  10   2      199.01      187.44      9.77 o 
   3  10   2     1258.00     1219.11     21.35 o 
   4  10   2     3454.35     3337.88     30.87 o 
   5  10   2        0.02       -3.86     10.67 o 
   6  10   2       65.43       55.16     11.94 o 
   7  10   2       13.99       11.21     14.97 o 
   8  10   2      900.97      888.22     21.67 o 
   9  10   2        0.54        1.07     12.03 o 
  10  10   2      167.95      167.09     18.45 o 
  11  10   2      162.02      155.56     15.09 o 
   1  11   2      136.53      142.12      9.89 o 
   2  11   2     1143.83     1113.69     21.41 o 
   3  11   2      307.02      303.05     17.95 o 
   4  11   2       45.23       41.25     11.74 o 
   5  11   2       16.28       35.74     18.01 o 
   6  11   2     1628.76     1683.88     58.23 o 
   7  11   2       94.50      126.51     13.89 o 
   8  11   2        5.75        6.05     16.45 o 
   9  11   2       40.76       27.02     17.56 o 
  10  11   2      153.74      106.39     18.70 o 
   0  12   2        3.63        3.21     10.23 o 
   1  12   2      340.27      351.40     12.38 o 
   2  12   2      447.57      443.42     18.42 o 
   3  12   2       57.92       52.22     14.33 o 
   4  12   2       10.69       11.21     11.31 o 
   5  12   2      117.98      103.92     14.97 o 
   6  12   2      287.03      262.29     16.59 o 
   7  12   2       40.80       63.48     21.71 o 
   8  12   2        7.30        3.09     20.59 o 
   9  12   2        9.99       19.80     18.49 o 
   1  13   2      363.76      337.75     12.93 o 
   2  13   2      357.52      325.03     15.86 o 
   3  13   2      116.96      108.14     13.29 o 
   4  13   2        0.94       -3.98     11.50 o 
   5  13   2       45.54       26.76     13.36 o 
   6  13   2      458.10      493.02     38.13 o 
   7  13   2      123.37      192.52     18.22 o 
   8  13   2        1.84        9.51     22.19 o 
   0  14   2     1113.75     1088.73     23.87 o 
   1  14   2        6.82        9.50      9.48 o 
   2  14   2       24.45       26.40     13.93 o 
   3  14   2       23.40       15.31     12.71 o 
   4  14   2      751.96      839.36     38.28 o 
   5  14   2       71.60       59.32     15.78 o 
   6  14   2        6.60        7.59     14.20 o 
   1  15   2        7.08       -1.19     12.97 o 
   2  15   2      144.41      175.36     17.89 o 
   3  15   2       58.16       48.58     15.35 o 
   4  15   2       22.29       15.95     14.25 o 
   1   1   3       58.39       47.81      2.30 o 
   2   1   3    26384.92    24348.35    132.81 o 
   3   1   3     1068.55     1042.13      7.53 o 
   4   1   3     1201.72     1299.45     10.67 o 
   5   1   3        0.99        2.19      2.03 o 
   6   1   3      282.06      344.57      5.10 o 
   7   1   3       24.25       21.19      4.11 o 
   8   1   3       30.83       40.46      6.42 o 
   9   1   3     2825.92     2809.27     19.33 o 
  10   1   3      124.72      126.47      8.04 o 
  11   1   3      279.04      276.79     10.88 o 
  12   1   3       21.95       18.58      8.08 o 
  13   1   3      519.24      486.45     14.50 o 
  14   1   3        6.69       -5.62      9.33 o 
  15   1   3       28.75       10.62      9.76 o 
   0   2   3      735.08      702.43      6.46 o 
   1   2   3     3221.87     3346.26     12.83 o 
   2   2   3    11040.70    10848.74     54.51 o 
   3   2   3    17078.15    16500.63     34.18 o 
   4   2   3     4675.76     5169.74     16.36 o 
   5   2   3       41.36       18.19      2.85 o 
   6   2   3     6965.32     7449.51     28.79 o 
   7   2   3     2285.30     2378.36     13.20 o 
   8   2   3      677.14      722.71      8.96 o 
   9   2   3        0.15        0.55      6.22 o 
  10   2   3       61.36       64.07      7.11 o 
  11   2   3      725.22      706.25     21.40 o 
  12   2   3      227.88      197.49     12.23 o 
  13   2   3       36.88       27.42     10.66 o 
  14   2   3      110.10      106.79     12.92 o 
  15   2   3      407.66      413.44     22.99 o 
   1   3   3      213.78      200.38      3.33 o 
   2   3   3     2971.77     3017.22     15.72 o 
   3   3   3     3970.11     3875.35     33.37 o 
   4   3   3        1.92        1.56      2.71 o 
   5   3   3      194.99      207.70      4.34 o 
   6   3   3       20.71       15.58      3.41 o 
   7   3   3      196.05      197.36      5.78 o 
   8   3   3     1696.51     1747.07     15.45 o 
   9   3   3     4274.00     4134.52     71.49 o 
  10   3   3       60.36       53.90      9.04 o 
  11   3   3     1053.26     1115.22     18.38 o 
  12   3   3      183.93      176.86     11.99 o 
  13   3   3      721.45      681.82     29.39 o 
  14   3   3       13.29       21.32     15.08 o 
   0   4   3       33.21       20.81      2.90 o 
   1   4   3       74.11       82.22      2.37 o 
   2   4   3      320.10      298.18      3.00 o 
   3   4   3     3516.63     3219.73     13.12 o 
   4   4   3      874.14     1014.55     11.06 o 
   5   4   3      280.07      277.19      6.75 o 
   6   4   3        7.94        0.02      3.45 o 
   7   4   3       40.09       37.18      5.63 o 
   8   4   3     1197.35     1255.59     21.02 o 
   9   4   3      302.21      305.32     10.72 o 
  10   4   3      378.83      328.33     12.03 o 
  11   4   3       55.89       65.92     13.11 o 
  12   4   3       25.99       33.66     14.58 o 
  13   4   3       36.17       32.43     17.42 o 
  14   4   3       16.91       -6.49     20.17 o 
   1   5   3     5168.89     5434.21     29.23 o 
   2   5   3     3533.11     3726.66     25.89 o 
   3   5   3     1748.72     1801.53      9.35 o 
   4   5   3       89.31      102.64      3.73 o 
   5   5   3     3642.28     3383.73     17.97 o 
   6   5   3      327.16      305.94      8.74 o 
   7   5   3     1002.94     1011.95     18.67 o 
   8   5   3      357.07      335.30     14.73 o 
   9   5   3      231.30      209.22     13.31 o 
  10   5   3       17.76        2.34     12.97 o 
  11   5   3      665.08      693.76     39.29 o 
  12   5   3      238.10      236.64     19.17 o 
  13   5   3       14.84        9.96     16.66 o 
  14   5   3        9.53       11.33     25.69 o 
   0   6   3      328.83      340.29      8.55 o 
   1   6   3     3381.40     3414.88     17.01 o 
   2   6   3       70.95       72.12      3.07 o 
   3   6   3     2227.57     2088.64     10.83 o 
   4   6   3      561.56      542.99      6.13 o 
   5   6   3       72.71       74.57      6.02 o 
   6   6   3        2.53       -1.68      8.88 o 
   7   6   3     1564.75     1473.20     22.32 o 
   8   6   3      115.52      137.96     12.59 o 
   9   6   3       36.18       25.21     11.19 o 
  10   6   3        7.38       -5.00     12.18 o 
  11   6   3      390.12      346.34     23.52 o 
  12   6   3       71.00       66.53     14.92 o 
  13   6   3       36.08       61.99     22.75 o 
   1   7   3      510.88      512.47      8.54 o 
   2   7   3     2377.55     2342.19     12.05 o 
   3   7   3        3.88       -2.59      3.37 o 
   4   7   3        3.32        1.54      2.92 o 
   5   7   3     2869.83     2907.16     25.39 o 
   6   7   3      792.98      802.15     16.94 o 
   7   7   3      586.13      608.64     16.91 o 
   8   7   3       66.25       76.31     11.96 o 
   9   7   3      213.90      191.14     15.30 o 
  10   7   3      320.98      298.01     15.90 o 
  11   7   3       44.30       42.34     19.32 o 
  12   7   3      159.58      144.86     21.34 o 
  13   7   3      293.44      361.08     20.29 o 
   0   8   3      286.91      252.35     10.20 o 
   1   8   3     3017.94     2971.49     20.56 o 
   2   8   3      113.81      104.26      4.09 o 
   3   8   3       40.19       36.15      5.02 o 
   4   8   3      581.91      570.40     17.12 o 
   5   8   3      156.07      171.31     14.34 o 
   6   8   3       12.16       11.80      9.35 o 
   7   8   3     1026.60     1029.88     20.64 o 
   8   8   3       24.54       26.61     16.26 o 
   9   8   3       66.94       61.96     13.61 o 
  10   8   3       17.02       17.63     13.81 o 
  11   8   3      181.19      163.03     14.56 o 
  12   8   3      362.43      385.32     18.59 o 
  13   8   3       34.84       71.45     20.20 o 
   1   9   3       29.72       22.30      6.84 o 
   2   9   3        0.01        1.47      5.45 o 
   3   9   3      468.44      443.72     11.34 o 
   4   9   3      214.82      215.78     11.66 o 
   5   9   3     1737.53     1661.62     38.76 o 
   6   9   3        6.94        7.69     14.41 o 
   7   9   3       27.87       30.03     15.54 o 
   8   9   3       11.02       15.02     10.85 o 
   9   9   3       53.98       46.08     12.94 o 
  10   9   3       20.38       13.17     24.21 o 
  11   9   3        4.32       -3.00     13.58 o 
  12   9   3       23.37       18.11     14.95 o 
   0  10   3      374.28      407.83     14.38 o 
   1  10   3      563.78      565.35     12.51 o 
   2  10   3      858.92      839.10     14.36 o 
   3  10   3        0.01        1.42     10.63 o 
   4  10   3       45.44       38.88     15.84 o 
   5  10   3        1.50        1.78     10.23 o 
   6  10   3      476.51      423.14     15.77 o 
   7  10   3      219.05      224.03     13.94 o 
   8  10   3       24.65       15.69     19.24 o 
   9  10   3        6.03        2.40     19.71 o 
  10  10   3       25.61        5.99     13.48 o 
  11  10   3        0.22      -11.20     13.86 o 
   1  11   3      561.18      572.43     13.55 o 
   2  11   3      230.33      234.92      8.95 o 
   3  11   3      115.07      102.25     12.09 o 
   4  11   3      208.55      211.04     13.91 o 
   5  11   3       14.62        5.21     16.89 o 
   6  11   3      296.39      312.86     22.61 o 
   7  11   3      201.81      221.01     16.00 o 
   8  11   3       24.96       34.25     13.29 o 
   9  11   3      207.55      213.29     20.65 o 
  10  11   3       39.64        2.07     19.24 o 
   0  12   3       35.95       26.32     10.87 o 
   1  12   3      209.75      227.87     10.93 o 
   2  12   3        2.70        4.77     10.51 o 
   3  12   3        8.56        7.63     11.23 o 
   4  12   3       21.04       14.05     11.78 o 
   5  12   3      132.12      144.87     14.25 o 
   6  12   3       50.01       63.55     20.30 o 
   7  12   3      226.99      248.78     23.66 o 
   8  12   3       64.42       61.78     20.65 o 
   9  12   3       30.66       26.08     18.62 o 
   1  13   3      559.44      546.04     14.83 o 
   2  13   3      106.87      102.17     13.11 o 
   3  13   3       56.81       63.16     12.50 o 
   4  13   3      216.71      218.50     15.60 o 
   5  13   3      781.25      844.35     22.50 o 
   6  13   3      106.41       96.85     15.82 o 
   7  13   3      176.96      194.03     17.07 o 
   8  13   3        4.27       -1.64     20.94 o 
   0  14   3      120.97      127.24     19.19 o 
   1  14   3      182.38      216.32     12.96 o 
   2  14   3       50.00       33.35     12.97 o 
   3  14   3       63.30       34.91     12.63 o 
   4  14   3       87.01       92.40     13.58 o 
   5  14   3       24.98       11.27     15.05 o 
   6  14   3      117.13      103.46     15.67 o 
   1  15   3       78.80       82.78     15.37 o 
   2  15   3       11.85       13.83     11.98 o 
   3  15   3       31.43       19.89     13.26 o 
   4  15   3        0.70      -14.80     14.80 o 
   0   0   4     3854.45     4202.93     23.44 o 
   1   0   4    21960.47    20584.79     53.46 o 
   2   0   4    36193.82    32376.60    121.19 o 
   3   0   4     3980.75     4416.74     28.85 o 
   4   0   4    52203.11    48098.46     98.01 o 
   5   0   4     1953.68     1997.62     10.74 o 
   6   0   4     2727.99     3177.26     32.40 o 
   7   0   4       24.54       31.36     10.63 o 
   8   0   4     5906.03     5845.66     36.08 o 
   9   0   4      854.36      877.88     17.09 o 
  10   0   4       92.49      105.49     10.45 o 
  11   0   4      890.52      851.74     38.30 o 
  12   0   4      416.00      400.79     16.07 o 
  13   0   4        1.84      -10.76     12.03 o 
  14   0   4      305.82      303.93     24.04 o 
  15   0   4       35.78       -5.86     14.97 o 
   1   1   4    14336.37    14230.15     57.12 o 
   2   1   4    39171.51    34787.77    143.24 o 
   3   1   4      162.30      154.67      3.42 o 
   4   1   4      159.13      172.63      4.42 o 
   5   1   4       64.82       42.28      2.28 o 
   6   1   4     1449.76     1505.47      7.63 o 
   7   1   4      629.29      631.56      7.82 o 
   8   1   4     3782.98     3922.11     32.41 o 
   9   1   4       12.78        7.74      6.32 o 
  10   1   4     1061.85     1158.49     22.95 o 
  11   1   4      470.09      451.78     16.05 o 
  12   1   4       36.55       28.39      9.31 o 
  13   1   4      148.03      121.05     10.43 o 
  14   1   4       44.41       20.93     19.58 o 
  15   1   4       13.83      -12.83     12.83 o 
   0   2   4    35820.14    31794.88    127.81 o 
   1   2   4    21114.25    20317.09     90.36 o 
   2   2   4        2.33        1.98      2.21 o 
   3   2   4     5880.80     6246.89     27.10 o 
   4   2   4     2483.33     2528.35     12.82 o 
   5   2   4      209.05      226.85      4.10 o 
   6   2   4        1.82        6.45      3.32 o 
   7   2   4      642.08      618.96      8.45 o 
   8   2   4      114.10      125.98      6.18 o 
   9   2   4        8.81        1.71      5.46 o 
  10   2   4        0.16       -1.87      8.55 o 
  11   2   4      531.12      468.70     13.88 o 
  12   2   4        2.35        6.79      9.81 o 
  13   2   4      102.50      105.67     13.66 o 
  14   2   4       46.15       27.65     10.31 o 
   1   3   4        2.58        1.84      1.66 o 
   2   3   4     1943.40     2011.03     17.94 o 
   3   3   4     3200.73     3533.16     31.04 o 
   4   3   4       16.51        9.85      3.43 o 
   5   3   4    11225.49    11519.83     68.25 o 
   6   3   4     2833.49     3099.93     14.32 o 
   7   3   4       55.29       53.69      4.21 o 
   8   3   4      734.34      729.34     12.16 o 
   9   3   4       12.90       16.97     11.50 o 
  10   3   4      805.14      787.87     15.39 o 
  11   3   4       45.23       43.43     16.12 o 
  12   3   4      193.24      181.32     14.35 o 
  13   3   4       76.07       79.76     13.05 o 
  14   3   4      111.81       84.00     24.00 o 
   0   4   4     6868.97     6488.83     51.93 o 
   1   4   4     7681.07     8070.95     40.47 o 
   2   4   4     1284.97     1415.46      7.70 o 
   3   4   4     6639.90     7150.27     32.23 o 
   4   4   4      849.65      781.09     15.09 o 
   5   4   4      353.98      388.35      7.69 o 
   6   4   4      412.64      403.43      7.01 o 
   7   4   4      189.81      163.96      6.08 o 
   8   4   4     1527.35     1486.45     22.54 o 
   9   4   4        8.80        2.77     11.81 o 
  10   4   4       29.04        5.24      9.18 o 
  11   4   4      831.79      818.98     16.83 o 
  12   4   4      967.61     1033.76     24.96 o 
  13   4   4      147.90      104.11     15.41 o 
  14   4   4      173.13      167.95     28.89 o 
   1   5   4     7043.63     7303.01     15.68 o 
   2   5   4     5691.69     5514.83     14.02 o 
   3   5   4       23.62       29.47      2.78 o 
   4   5   4      524.07      558.80      6.61 o 
   5   5   4       54.23       54.51      4.96 o 
   6   5   4        5.50       10.59      5.34 o 
   7   5   4        0.85       -2.04      5.85 o 
   8   5   4       27.35       25.50     11.30 o 
   9   5   4      544.19      512.71     18.44 o 
  10   5   4     1126.21     1081.55     22.97 o 
  11   5   4      514.84      511.59     18.72 o 
  12   5   4       14.14       -0.43     14.26 o 
  13   5   4       17.54       14.24     25.01 o 
  14   5   4      141.94      145.10     16.97 o 
   0   6   4     2173.44     2417.65     27.00 o 
   1   6   4     7034.23     7404.18     33.39 o 
   2   6   4      334.17      408.76      5.48 o 
   3   6   4      455.20      527.37      4.32 o 
   4   6   4      738.20      747.12      6.98 o 
   5   6   4        7.35        8.62      6.19 o 
   6   6   4       41.42       57.09     13.11 o 
   7   6   4      198.95      157.49     17.19 o 
   8   6   4      722.57      700.80     35.47 o 
   9   6   4      130.02      111.91     13.59 o 
  10   6   4      181.59      166.52     14.61 o 
  11   6   4      391.10      368.47     17.64 o 
  12   6   4      466.13      469.96     19.28 o 
  13   6   4       51.72       65.83     13.99 o 
   1   7   4      131.12      148.54      4.99 o 
   2   7   4     1989.93     1883.82     15.49 o 
   3   7   4        7.97        5.53      3.04 o 
   4   7   4        4.41        0.57      3.47 o 
   5   7   4      621.45      591.81     12.54 o 
   6   7   4        6.37        4.68     11.94 o 
   7   7   4       12.31       10.80     10.71 o 
   8   7   4        0.21        1.87     11.87 o 
   9   7   4      150.57      146.92     14.73 o 
  10   7   4      321.45      340.18     17.09 o 
  11   7   4        0.40       -0.63     14.43 o 
  12   7   4       14.95        8.37     13.00 o 
  13   7   4       65.27       86.07     14.93 o 
   0   8   4     3036.28     2897.52     25.32 o 
   1   8   4        2.40        3.68      5.87 o 
   2   8   4      497.27      482.77      6.90 o 
   3   8   4     5064.35     5101.37     21.26 o 
   4   8   4      273.09      265.68     11.44 o 
   5   8   4       78.88       72.70      9.44 o 
   6   8   4      260.03      264.93     18.53 o 
   7   8   4     1189.22     1239.45     31.04 o 
   8   8   4        1.69        3.41     12.39 o 
   9   8   4      220.47      202.61     14.67 o 
  10   8   4       49.00       43.76     13.35 o 
  11   8   4       99.14      111.33     16.28 o 
  12   8   4        3.78        1.38     15.23 o 
   1   9   4      202.85      180.90      8.31 o 
   2   9   4      283.30      285.39      8.03 o 
   3   9   4      700.45      667.64     14.17 o 
   4   9   4       65.23       53.05      9.77 o 
   5   9   4     1146.49     1122.21     19.75 o 
   6   9   4     3402.81     3337.99     32.42 o 
   7   9   4        2.96       13.42     15.64 o 
   8   9   4       32.28       49.27     17.86 o 
   9   9   4      346.08      325.70     25.54 o 
  10   9   4      228.08      206.83     21.45 o 
  11   9   4       49.04       63.64     15.06 o 
  12   9   4       72.09       98.71     29.31 o 
   0  10   4     6110.73     5832.82     40.05 o 
   1  10   4      132.53      132.33      8.98 o 
   2  10   4      247.58      275.14      8.80 o 
   3  10   4       65.28       85.20     17.26 o 
   4  10   4     1017.90     1064.57     29.94 o 
   5  10   4      406.37      370.93     21.30 o 
   6  10   4      296.49      299.54     14.24 o 
   7  10   4      270.56      269.31     20.08 o 
   8  10   4     1001.26     1007.06     22.18 o 
   9  10   4        0.85        3.71     15.47 o 
  10  10   4      178.56      172.88     22.56 o 
  11  10   4       18.20        3.02     20.76 o 
   1  11   4      106.97      123.57      9.62 o 
   2  11   4      277.43      291.13      9.44 o 
   3  11   4       92.33      109.43     12.63 o 
   4  11   4       34.21       18.75     16.63 o 
   5  11   4       17.26       11.00     17.59 o 
   6  11   4      816.69      844.80     29.26 o 
   7  11   4      388.99      447.62     24.93 o 
   8  11   4        1.09       -0.87     11.68 o 
   9  11   4      109.92      115.45     14.95 o 
  10  11   4      109.68       80.72     14.11 o 
   0  12   4      318.19      325.77     20.17 o 
   1  12   4       51.47       52.15      9.45 o 
   2  12   4        1.37        6.02      8.38 o 
   3  12   4      122.37      121.55     12.50 o 
   4  12   4       24.90       13.83     11.61 o 
   5  12   4      201.88      195.12     14.89 o 
   6  12   4        4.44      -11.42     18.59 o 
   7  12   4       14.33        3.74     17.77 o 
   8  12   4        3.55       -4.75     18.38 o 
   9  12   4       14.90       27.64     21.84 o 
   1  13   4       99.48       99.16      9.20 o 
   2  13   4      361.80      389.76     17.05 o 
   3  13   4       23.26       21.82     12.21 o 
   4  13   4        9.02       -3.97     13.13 o 
   5  13   4        7.81       -0.06     12.53 o 
   6  13   4        5.60        4.56     13.45 o 
   7  13   4        7.77        7.12     18.06 o 
   8  13   4       48.53       46.85     18.57 o 
   0  14   4      886.45      951.93     32.20 o 
   1  14   4       17.70       26.42     10.00 o 
   2  14   4      148.38      161.78     16.67 o 
   3  14   4       10.56       11.88     12.96 o 
   4  14   4      401.94      397.57     18.72 o 
   5  14   4        1.41       -7.72     13.28 o 
   6  14   4        2.78       -1.14     14.91 o 
   1  15   4        3.96       21.12     13.46 o 
   2  15   4      264.88      260.96     17.30 o 
   3  15   4      179.32      196.17     17.50 o 
   4  15   4        0.10       -4.68     19.19 o 
   1   1   5     8623.22     8721.58     39.90 o 
   2   1   5      377.40      331.24      4.95 o 
   3   1   5      138.90      168.91      6.99 o 
   4   1   5      822.22      796.02      5.62 o 
   5   1   5     2242.74     2296.10      8.31 o 
   6   1   5        4.82        6.20      2.74 o 
   7   1   5        9.98       14.04      4.40 o 
   8   1   5        0.57        0.07      5.68 o 
   9   1   5      133.92      130.11      6.44 o 
  10   1   5      189.29      183.27      9.11 o 
  11   1   5       36.27       25.91      8.08 o 
  12   1   5      102.30       91.29     10.71 o 
  13   1   5      281.12      259.75     15.11 o 
  14   1   5        3.17      -10.95     10.95 o 
   0   2   5    17515.05    16505.97    112.04 o 
   1   2   5       51.76       31.94      1.91 o 
   2   2   5    10586.38    10520.47     18.56 o 
   3   2   5      673.10      581.95      8.60 o 
   4   2   5     6453.23     7214.29     70.28 o 
   5   2   5      249.12      262.58      5.36 o 
   6   2   5      172.37      172.78      4.73 o 
   7   2   5     3231.07     3119.23     15.47 o 
   8   2   5       82.31       78.65      6.04 o 
   9   2   5       67.48       65.74      6.51 o 
  10   2   5      103.39      105.53      8.21 o 
  11   2   5      500.62      496.00     14.28 o 
  12   2   5      542.71      514.70     14.95 o 
  13   2   5      128.43      129.67     10.97 o 
  14   2   5       22.93        7.22      9.89 o 
   1   3   5       47.09       60.29      1.95 o 
   2   3   5     7194.84     7472.10     30.60 o 
   3   3   5     3008.33     3033.46     25.12 o 
   4   3   5      902.70      855.56     10.88 o 
   5   3   5      760.66      762.51     12.45 o 
   6   3   5     1098.45     1034.08     16.10 o 
   7   3   5     1471.10     1477.40     11.83 o 
   8   3   5        7.15        7.41      6.69 o 
   9   3   5     1432.03     1503.06     17.31 o 
  10   3   5      616.01      584.46     14.22 o 
  11   3   5       55.47       33.88     12.01 o 
  12   3   5      112.91      110.63     11.93 o 
  13   3   5      676.59      730.18     16.67 o 
  14   3   5       23.68       -7.27     12.35 o 
   0   4   5    23194.72    22111.58     69.86 o 
   1   4   5        0.96        7.11      3.02 o 
   2   4   5     4018.22     3914.76     14.21 o 
   3   4   5     1132.94     1210.49     10.85 o 
   4   4   5      156.62      171.41      7.61 o 
   5   4   5       43.19       77.30      5.88 o 
   6   4   5     1280.04     1249.00     11.14 o 
   7   4   5      330.20      334.01      7.56 o 
   8   4   5        3.81        6.77      6.79 o 
   9   4   5       60.66       60.31     12.18 o 
  10   4   5      480.23      456.90     31.91 o 
  11   4   5      140.76      120.27     10.93 o 
  12   4   5      471.69      496.90     37.60 o 
  13   4   5       49.67       35.03     13.32 o 
  14   4   5       36.29       19.50     11.98 o 
   1   5   5        6.37       13.15      3.28 o 
   2   5   5     2607.29     2665.70     11.60 o 
   3   5   5      244.55      246.37      6.52 o 
   4   5   5      305.77      289.37      4.81 o 
   5   5   5      364.91      401.13      8.79 o 
   6   5   5      676.55      626.96     20.26 o 
   7   5   5      407.52      405.62      9.98 o 
   8   5   5      576.17      603.89     17.30 o 
   9   5   5      144.19      115.35     12.57 o 
  10   5   5      134.29      144.06     14.71 o 
  11   5   5        0.23      -13.66     13.66 o 
  12   5   5       37.95       14.12     14.04 o 
  13   5   5       54.05       55.90     15.25 o 
  14   5   5       19.09       42.78     13.69 o 
   0   6   5     7374.55     7926.00     28.12 o 
   1   6   5      167.37      182.19      5.22 o 
   2   6   5       64.21       44.47      3.01 o 
   3   6   5      238.19      192.12      4.47 o 
   4   6   5      642.68      631.58      7.04 o 
   5   6   5     1882.79     2011.44     30.60 o 
   6   6   5      908.01      840.20     23.77 o 
   7   6   5      883.46      840.92     26.23 o 
   8   6   5      209.87      185.90     18.33 o 
   9   6   5      205.60      179.21     15.14 o 
  10   6   5      200.34      170.64     14.11 o 
  11   6   5       51.19       68.35     15.69 o 
  12   6   5       19.88        9.86     13.37 o 
  13   6   5        6.16       24.49     11.93 o 
   1   7   5     1171.84     1137.48     12.54 o 
   2   7   5     5108.94     5063.97     37.61 o 
   3   7   5      292.30      301.24      6.44 o 
   4   7   5       40.12       25.78      4.65 o 
   5   7   5     1675.46     1689.78     31.24 o 
   6   7   5      137.96      121.05     16.66 o 
   7   7   5      232.24      197.83     18.50 o 
   8   7   5     2115.70     1993.91     38.67 o 
   9   7   5      311.05      334.40     16.98 o 
  10   7   5     1188.16     1233.03     45.03 o 
  11   7   5        1.90      -12.96     14.98 o 
  12   7   5       65.79       51.05     14.59 o 
  13   7   5      140.84      166.26     17.66 o 
   0   8   5      119.76      142.58      8.78 o 
   1   8   5       67.62       61.20      5.53 o 
   2   8   5      565.92      575.76      8.71 o 
   3   8   5      719.56      720.15      9.38 o 
   4   8   5     1284.89     1285.13     19.70 o 
   5   8   5       63.49       65.98      9.85 o 
   6   8   5      187.83      246.52     12.74 o 
   7   8   5      595.31      527.69     23.76 o 
   8   8   5       23.18       22.84     15.47 o 
   9   8   5       80.98       49.35     20.01 o 
  10   8   5        4.04       -3.18     20.25 o 
  11   8   5      318.80      373.53     28.30 o 
  12   8   5      180.36      170.83     25.50 o 
   1   9   5      152.17      127.55      6.86 o 
   2   9   5       10.47        6.28      5.64 o 
   3   9   5      713.71      718.14     15.05 o 
   4   9   5     1532.21     1556.68     21.43 o 
   5   9   5      548.83      550.66     15.81 o 
   6   9   5       13.61       18.65     10.66 o 
   7   9   5       92.30       75.77     11.57 o 
   8   9   5       67.18       67.86     18.41 o 
   9   9   5        0.84       -5.96     17.73 o 
  10   9   5      227.96      239.46     23.83 o 
  11   9   5       67.59       75.10     23.09 o 
  12   9   5      189.21      213.57     28.54 o 
   0  10   5      505.10      509.39     20.73 o 
   1  10   5       11.24        6.02      6.60 o 
   2  10   5      439.94      470.04     14.44 o 
   3  10   5      660.37      619.07     20.46 o 
   4  10   5      677.30      678.61     25.62 o 
   5  10   5       48.36       35.32     16.84 o 
   6  10   5        5.62       21.03     11.74 o 
   7  10   5       20.22       12.44     10.80 o 
   8  10   5      305.34      285.76     16.19 o 
   9  10   5        2.59        8.99     12.49 o 
  10  10   5        3.04        8.16     18.22 o 
  11  10   5       13.19       21.17     20.69 o 
   1  11   5      920.40      922.53     13.27 o 
   2  11   5     1947.43     2023.07     18.04 o 
   3  11   5      203.55      183.23     13.78 o 
   4  11   5      186.31      216.25     19.07 o 
   5  11   5       37.75       17.03     15.99 o 
   6  11   5      108.65       83.12     16.71 o 
   7  11   5       25.42       17.70     18.00 o 
   8  11   5       48.49       58.76     13.60 o 
   9  11   5      210.32      238.51     16.94 o 
  10  11   5       35.37       44.74     18.09 o 
   0  12   5       47.40       28.31     10.92 o 
   1  12   5      160.36      157.01      8.57 o 
   2  12   5       72.69       91.14      9.67 o 
   3  12   5      303.07      314.48     16.51 o 
   4  12   5        2.28       -4.63     11.33 o 
   5  12   5       89.09       69.93     17.34 o 
   6  12   5       71.50       61.97     19.81 o 
   7  12   5      134.42      181.55     21.57 o 
   8  12   5      184.96      167.39     21.70 o 
   9  12   5       71.59       78.78     23.69 o 
   1  13   5      150.34      153.26      9.17 o 
   2  13   5      140.79      137.73     14.59 o 
   3  13   5       46.07       58.04     12.88 o 
   4  13   5       27.48       23.64     12.66 o 
   5  13   5       32.71       39.10     13.54 o 
   6  13   5       33.88       20.39     12.84 o 
   7  13   5      129.89      139.51     23.01 o 
   8  13   5       86.21       94.60     20.39 o 
   0  14   5       29.85       57.69     14.01 o 
   1  14   5        0.04        8.47     11.79 o 
   2  14   5      190.19      194.41     16.77 o 
   3  14   5        2.28        7.77     12.67 o 
   4  14   5       24.56       31.37     13.36 o 
   5  14   5       62.58       41.76     14.57 o 
   6  14   5       66.40       72.55     15.70 o 
   1  15   5        0.97        6.57      9.62 o 
   2  15   5       37.44       46.58     13.97 o 
   3  15   5        1.14        6.01     12.51 o 
   0   0   6     7164.12     7240.36     37.59 o 
   1   0   6      431.65      352.27      9.42 o 
   2   0   6     3095.70     3108.95     27.20 o 
   3   0   6    14244.51    15072.35     40.86 o 
   4   0   6    14705.35    15619.96     53.54 o 
   5   0   6       63.05       56.19      4.55 o 
   6   0   6     1539.18     1772.40     15.21 o 
   7   0   6     1136.54      998.95     15.12 o 
   8   0   6       26.11       37.82      7.84 o 
   9   0   6      215.21      191.37      8.98 o 
  10   0   6      629.02      649.61     32.45 o 
  11   0   6      917.11      886.43     19.80 o 
  12   0   6      932.81     1004.36     21.30 o 
  13   0   6       58.49       84.92     18.46 o 
  14   0   6        5.62       -4.57     17.57 o 
   1   1   6      374.67      469.97      6.60 o 
   2   1   6      689.69      619.17      5.36 o 
   3   1   6     1857.13     1940.89     13.32 o 
   4   1   6     5568.59     5760.44     36.54 o 
   5   1   6       16.73       28.04      3.41 o 
   6   1   6     8415.22     8435.98     20.05 o 
   7   1   6       50.40       55.78      4.29 o 
   8   1   6      765.71      756.16     10.38 o 
   9   1   6        0.55        5.99      5.87 o 
  10   1   6        0.30        1.14      6.13 o 
  11   1   6       38.80       29.77      9.26 o 
  12   1   6       27.77       36.32      9.44 o 
  13   1   6      142.82      157.66     11.33 o 
  14   1   6      274.95      272.63     17.93 o 
   0   2   6    30689.80    27896.55     44.09 o 
   1   2   6      783.01      798.20      6.50 o 
   2   2   6     1392.00     1282.40      8.20 o 
   3   2   6       10.20       13.50      2.74 o 
   4   2   6       21.65       23.80      3.88 o 
   5   2   6     1275.22     1260.76     10.43 o 
   6   2   6      841.01      905.92      9.48 o 
   7   2   6     1570.85     1538.93     14.83 o 
   8   2   6        0.10       -0.98      5.38 o 
   9   2   6        8.78        3.10      7.33 o 
  10   2   6       38.11       33.27      8.16 o 
  11   2   6      423.35      429.04     13.72 o 
  12   2   6      244.21      250.05     18.70 o 
  13   2   6       60.94       77.81     10.93 o 
  14   2   6        8.01       -3.80      9.17 o 
   1   3   6     2706.06     2939.23     13.00 o 
   2   3   6       41.58       27.74      1.65 o 
   3   3   6     5107.25     5299.46     34.12 o 
   4   3   6     4750.28     5013.34     23.20 o 
   5   3   6     1973.06     1985.06     20.16 o 
   6   3   6      856.25      887.57     19.09 o 
   7   3   6      171.40      176.62      6.62 o 
   8   3   6      771.53      775.56     26.60 o 
   9   3   6       63.60       50.92      7.88 o 
  10   3   6      563.80      596.99     45.79 o 
  11   3   6       15.21        9.43      9.18 o 
  12   3   6        0.51        0.89      9.66 o 
  13   3   6       65.86       63.68     11.79 o 
  14   3   6       46.67       32.54     12.24 o 
   0   4   6      282.23      252.11     10.47 o 
   1   4   6     1693.08     1762.83     11.60 o 
   2   4   6       49.53       48.79      2.00 o 
   3   4   6     6655.28     6784.89     25.25 o 
   4   4   6    10211.75    10458.06     58.36 o 
   5   4   6       36.76       52.19      5.69 o 
   6   4   6      141.54      136.11      6.21 o 
   7   4   6      389.21      404.76      9.06 o 
   8   4   6      680.20      661.99     12.47 o 
   9   4   6        1.27       -2.95     10.25 o 
  10   4   6       51.72       55.27     13.47 o 
  11   4   6      330.96      308.06     13.26 o 
  12   4   6      132.03      118.38     12.62 o 
  13   4   6        8.38        8.30     12.64 o 
  14   4   6        0.90      -15.53     17.49 o 
   1   5   6     5225.33     5792.20     20.10 o 
   2   5   6     1781.20     1671.73     13.46 o 
   3   5   6     1577.37     1682.09     12.99 o 
   4   5   6        6.34       12.26      4.99 o 
   5   5   6      177.98      151.99     13.03 o 
   6   5   6     4782.60     4747.44     48.49 o 
   7   5   6        2.79        4.46      8.76 o 
   8   5   6       14.80        9.07     17.69 o 
   9   5   6     1178.17     1201.09     34.21 o 
  10   5   6      766.02      770.02     21.76 o 
  11   5   6       97.48       93.91     19.80 o 
  12   5   6        2.26      -14.24     14.24 o 
  13   5   6      193.75      198.63     23.20 o 
  14   5   6      261.86      232.22     22.41 o 
   0   6   6     1455.64     1485.10     13.17 o 
   1   6   6     2779.98     2797.32     16.56 o 
   2   6   6       32.31       38.23      3.57 o 
   3   6   6      866.48      924.52     11.99 o 
   4   6   6      730.70      711.46     10.46 o 
   5   6   6        3.25       -1.12      6.89 o 
   6   6   6      236.35      220.11     17.85 o 
   7   6   6      841.19      847.87     26.76 o 
   8   6   6      669.25      672.99     27.07 o 
   9   6   6      115.87      131.02     19.11 o 
  10   6   6      349.74      367.80     25.75 o 
  11   6   6      679.82      644.91     21.71 o 
  12   6   6      142.45      140.51     15.36 o 
  13   6   6       33.74       26.23     13.93 o 
   1   7   6      210.85      212.27      6.35 o 
   2   7   6      940.10      878.30      8.40 o 
   3   7   6      362.14      393.36      7.93 o 
   4   7   6      177.83      163.96      6.11 o 
   5   7   6      309.90      276.82     11.56 o 
   6   7   6      605.88      560.63     14.80 o 
   7   7   6     1007.77     1017.56     29.08 o 
   8   7   6       61.89       57.00     18.94 o 
   9   7   6      353.81      369.07     25.39 o 
  10   7   6        4.87       -5.77     18.15 o 
  11   7   6       31.11       -0.05     21.32 o 
  12   7   6        1.27       14.52     19.37 o 
  13   7   6        2.78       -1.97     23.79 o 
   0   8   6      382.42      388.20     13.69 o 
   1   8   6      277.22      259.70      7.39 o 
   2   8   6      634.63      627.75      9.20 o 
   3   8   6      942.71      995.71     11.05 o 
   4   8   6     1180.02     1131.52     15.72 o 
   5   8   6     1133.56     1145.36     18.89 o 
   6   8   6      394.00      349.56     13.56 o 
   7   8   6      517.75      532.92     16.17 o 
   8   8   6        1.34       -5.77     16.04 o 
   9   8   6        0.38       -4.90     17.47 o 
  10   8   6       76.46       68.36     19.93 o 
  11   8   6      126.61      120.22     23.84 o 
  12   8   6        0.46       18.84     22.03 o 
   1   9   6      327.79      314.52      7.57 o 
   2   9   6     1915.30     1844.10     15.07 o 
   3   9   6        0.78        0.62      6.70 o 
   4   9   6      350.71      401.77     20.71 o 
   5   9   6        0.81       -4.75     10.24 o 
   6   9   6       87.79       95.20     19.85 o 
   7   9   6      125.76      122.52     18.77 o 
   8   9   6      329.46      348.70     15.24 o 
   9   9   6      306.55      305.56     15.33 o 
  10   9   6      618.04      663.04     31.67 o 
  11   9   6        0.43       11.20     21.42 o 
   0  10   6      598.12      546.67     14.79 o 
   1  10   6       37.94       43.20      6.96 o 
   2  10   6     1397.78     1290.03     14.24 o 
   3  10   6      101.55      104.66     10.10 o 
   4  10   6     1578.31     1628.01     34.87 o 
   5  10   6       20.57       14.13     14.77 o 
   6  10   6       54.49       50.31     15.15 o 
   7  10   6      146.48      145.84     13.08 o 
   8  10   6      425.45      438.29     16.76 o 
   9  10   6        2.17       -0.63     11.71 o 
  10  10   6        3.15       11.72     12.92 o 
  11  10   6       24.62       54.71     20.82 o 
   1  11   6      316.65      286.01      9.60 o 
   2  11   6     1403.71     1428.51     15.74 o 
   3  11   6      361.07      416.01     26.93 o 
   4  11   6        0.52       -4.60     16.04 o 
   5  11   6       78.03       57.50     15.27 o 
   6  11   6       19.17       -3.96     16.09 o 
   7  11   6       12.34       -6.54     16.85 o 
   8  11   6        2.59      -18.11     18.11 o 
   9  11   6      164.36      184.45     15.12 o 
  10  11   6      418.81      480.41     24.48 o 
   0  12   6      177.53      158.74     14.63 o 
   1  12   6        0.09       -1.69      6.31 o 
   2  12   6      822.19      815.99     15.66 o 
   3  12   6       15.52       21.23     11.80 o 
   4  12   6       39.39       17.38     11.71 o 
   5  12   6        8.54        3.03     16.86 o 
   6  12   6       84.90       68.96     20.05 o 
   7  12   6        7.70       -0.68     18.01 o 
   8  12   6       34.65       16.61     18.75 o 
   9  12   6        2.82       -9.98     20.69 o 
   1  13   6        0.19       -2.17      7.89 o 
   2  13   6      231.07      254.08     24.15 o 
   3  13   6      270.24      262.72     15.38 o 
   4  13   6        0.02        8.71     11.97 o 
   5  13   6       27.16        8.65     12.03 o 
   6  13   6      261.91      293.47     22.98 o 
   7  13   6       36.83       13.98     19.54 o 
   0  14   6      411.53      506.78     23.88 o 
   1  14   6       62.66       53.05     13.96 o 
   2  14   6       10.50        0.66     10.77 o 
   3  14   6       77.17       84.00     14.16 o 
   4  14   6      175.83      167.04     18.07 o 
   5  14   6       15.86       33.79     15.05 o 
   1  15   6       16.25       13.16     12.98 o 
   2  15   6      276.45      341.89     19.14 o 
   1   1   7     1178.94     1294.96     10.84 o 
   2   1   7     1242.67     1134.18     10.06 o 
   3   1   7      123.46      127.17      8.19 o 
   4   1   7     2096.19     2272.65     16.27 o 
   5   1   7      847.16      841.06      7.96 o 
   6   1   7      684.79      705.43     15.10 o 
   7   1   7      765.58      789.51     10.69 o 
   8   1   7       14.79       20.83      8.33 o 
   9   1   7      200.69      183.14      7.06 o 
  10   1   7      840.30      784.57     12.59 o 
  11   1   7       40.73       30.35      9.43 o 
  12   1   7        0.38        2.30      9.02 o 
  13   1   7       67.12       85.23     10.63 o 
  14   1   7       16.74       10.19     14.76 o 
   0   2   7      170.30      170.97      5.34 o 
   1   2   7     2843.96     2710.20     12.39 o 
   2   2   7       35.08       40.83      4.16 o 
   3   2   7     1102.38     1072.35      8.59 o 
   4   2   7     5175.02     5400.38     16.48 o 
   5   2   7      608.41      655.89      7.54 o 
   6   2   7       70.49       77.72      6.12 o 
   7   2   7     1938.05     1984.57     16.54 o 
   8   2   7      109.16      130.16      7.46 o 
   9   2   7      262.86      243.11     11.69 o 
  10   2   7        0.03        4.89      8.15 o 
  11   2   7      311.42      330.94     13.29 o 
  12   2   7      129.28      121.15     10.93 o 
  13   2   7       18.39       25.84     10.37 o 
  14   2   7        6.62       12.87     15.88 o 
   1   3   7       57.13       68.18      2.74 o 
   2   3   7     2823.13     2708.44     10.47 o 
   3   3   7     1930.65     2021.96     16.21 o 
   4   3   7      272.42      272.11      5.09 o 
   5   3   7     4874.10     4782.26     29.31 o 
   6   3   7       19.81       28.77      6.00 o 
   7   3   7     2239.15     2427.83     18.04 o 
   8   3   7      876.16      837.98     18.24 o 
   9   3   7      153.98      158.29     11.15 o 
  10   3   7     1476.40     1503.30     19.22 o 
  11   3   7       97.36      114.45     14.82 o 
  12   3   7       62.09       63.15     11.14 o 
  13   3   7       94.82      130.34     11.86 o 
  14   3   7       63.37       36.78     10.61 o 
   0   4   7     1183.36     1337.96     42.71 o 
   1   4   7     1740.66     1705.97     14.30 o 
   2   4   7      155.66      159.89      2.49 o 
   3   4   7     1689.68     1772.37      8.38 o 
   4   4   7      962.45      970.85     20.09 o 
   5   4   7       46.61       43.36      6.35 o 
   6   4   7      509.20      592.83     20.64 o 
   7   4   7      295.40      308.67     12.00 o 
   8   4   7        1.09        2.26      8.62 o 
   9   4   7        3.03        6.45      8.94 o 
  10   4   7        4.44        5.12     17.11 o 
  11   4   7      273.29      279.79     25.93 o 
  12   4   7       24.90       14.46     12.90 o 
  13   4   7        0.05       -1.82     18.50 o 
  14   4   7       69.94       39.94     24.15 o 
   1   5   7      853.21      885.68     13.92 o 
   2   5   7     1706.67     1876.38     11.68 o 
   3   5   7     2856.63     3002.50     23.58 o 
   4   5   7      360.62      337.72      7.16 o 
   5   5   7      149.90      157.77      8.93 o 
   6   5   7        8.98        8.51     14.87 o 
   7   5   7     2600.98     2659.38     27.05 o 
   8   5   7      866.35      792.35     24.04 o 
   9   5   7       28.52       32.83     17.32 o 
  10   5   7      236.71      255.86     22.88 o 
  11   5   7      138.68      145.24     22.43 o 
  12   5   7       31.96       55.64     22.89 o 
  13   5   7        1.27      -21.16     24.52 o 
   0   6   7      542.84      515.36      9.02 o 
   1   6   7       83.59       89.05      4.88 o 
   2   6   7      497.09      509.72      6.08 o 
   3   6   7     1046.84      954.85      9.17 o 
   4   6   7       31.80       26.22      5.61 o 
   5   6   7      412.70      473.04     32.41 o 
   6   6   7      223.39      230.11     11.38 o 
   7   6   7     1556.56     1484.42     33.08 o 
   8   6   7      121.62      128.16     19.33 o 
   9   6   7        0.42       -9.49     19.67 o 
  10   6   7      170.75      157.29     22.79 o 
  11   6   7       59.79       54.72     21.78 o 
  12   6   7      127.73      117.29     22.44 o 
  13   6   7       75.88       85.33     19.74 o 
   1   7   7       24.96        8.05      4.75 o 
   2   7   7     2325.22     2319.22     14.75 o 
   3   7   7      716.43      731.08      9.54 o 
   4   7   7       80.80       64.20      5.82 o 
   5   7   7      251.11      232.49      8.63 o 
   6   7   7     1807.70     1784.75     22.82 o 
   7   7   7      343.75      356.46     13.86 o 
   8   7   7       24.68       16.73     17.53 o 
   9   7   7      331.35      299.19     22.88 o 
  10   7   7      472.95      435.87     26.73 o 
  11   7   7      168.89      159.39     23.80 o 
  12   7   7      147.28      200.46     22.93 o 
   0   8   7     1808.20     1767.29     40.07 o 
   1   8   7       21.62       19.01      5.56 o 
   2   8   7      540.47      554.87      8.30 o 
   3   8   7     4181.12     3934.85     23.97 o 
   4   8   7      609.07      581.15     11.67 o 
   5   8   7       76.07       72.65      7.77 o 
   6   8   7        5.58        1.47      9.35 o 
   7   8   7       32.50       25.55     10.31 o 
   8   8   7      865.40      891.02     23.59 o 
   9   8   7       18.20       12.27     17.55 o 
  10   8   7       88.78       56.43     18.10 o 
  11   8   7      170.59      202.47     25.06 o 
  12   8   7      297.48      276.71     26.48 o 
   1   9   7     1231.78     1260.45     12.02 o 
   2   9   7        1.07        3.05      5.67 o 
   3   9   7      176.61      181.93      8.73 o 
   4   9   7       13.98       19.81      8.35 o 
   5   9   7      255.66      221.63     17.99 o 
   6   9   7      132.26      124.72     10.88 o 
   7   9   7       25.12       16.55     11.03 o 
   8   9   7        1.25        0.56     11.16 o 
   9   9   7      109.67      130.24     16.82 o 
  10   9   7       93.57       69.33     21.91 o 
  11   9   7       50.06       63.59     22.99 o 
   0  10   7      119.83      122.58     10.94 o 
   1  10   7       41.98       35.26      6.06 o 
   2  10   7      238.09      245.96      8.99 o 
   3  10   7       49.86       57.90     10.22 o 
   4  10   7     1344.87     1329.57     31.27 o 
   5  10   7       29.51       29.55     16.04 o 
   6  10   7      105.33       49.99     16.35 o 
   7  10   7      323.29      276.69     20.59 o 
   8  10   7        2.08       -0.13     11.29 o 
   9  10   7       15.30       19.50     12.80 o 
  10  10   7       53.85      101.11     19.85 o 
   1  11   7       16.53       15.41      6.65 o 
   2  11   7      369.23      364.78     14.16 o 
   3  11   7      294.56      316.80     14.46 o 
   4  11   7       31.39       50.73     17.41 o 
   5  11   7        0.27      -16.02     16.18 o 
   6  11   7      335.36      334.92     23.13 o 
   7  11   7        9.36        2.53     15.56 o 
   8  11   7        4.59       -3.86     15.68 o 
   9  11   7       53.07       61.32     18.51 o 
  10  11   7       42.89       69.43     37.65 o 
   0  12   7      145.15      175.30     20.33 o 
   1  12   7        3.21       -1.77      8.39 o 
   2  12   7        2.16        7.25      7.66 o 
   3  12   7       63.43       73.71     12.38 o 
   4  12   7       15.69       23.75     14.43 o 
   5  12   7      105.04      130.83     20.39 o 
   6  12   7        0.48        2.65     16.99 o 
   7  12   7      350.89      406.73     26.91 o 
   8  12   7       26.90       11.44     19.72 o 
   1  13   7      146.25      133.01     10.26 o 
   2  13   7      236.77      203.84     12.48 o 
   3  13   7       50.57       44.37     11.25 o 
   4  13   7      172.70      194.77     14.47 o 
   5  13   7        4.09        9.20     12.80 o 
   6  13   7        3.11        6.61     15.90 o 
   7  13   7        7.99       18.02     20.11 o 
   0  14   7      337.54      364.30     23.13 o 
   1  14   7       21.73       13.54     11.67 o 
   2  14   7        9.89        3.08     11.29 o 
   3  14   7       41.37       32.59     12.09 o 
   4  14   7        0.11       -3.16     10.50 o 
   5  14   7       37.64       45.47     21.51 o 
   1  15   7        0.70      -13.58     18.44 o 
   0   0   8       28.77       10.04      6.60 o 
   1   0   8     1934.35     2021.32     23.89 o 
   2   0   8        3.16        6.26      8.32 o 
   3   0   8     3606.94     3237.53     31.29 o 
   4   0   8      390.52      473.07     20.41 o 
   5   0   8      192.06      207.08      6.51 o 
   6   0   8      407.27      341.62      8.75 o 
   7   0   8        3.54        1.78     11.36 o 
   8   0   8     2468.56     2573.22     37.21 o 
   9   0   8      170.07      147.73     16.61 o 
  10   0   8      826.31      759.17     25.28 o 
  11   0   8      115.51      113.78     20.16 o 
  12   0   8       99.69      145.46     21.94 o 
  13   0   8        3.98        3.19     16.54 o 
  14   0   8        4.64       18.52     15.74 o 
   1   1   8     2619.24     2722.72     20.22 o 
   2   1   8     9798.32    10045.50     57.20 o 
   3   1   8       17.82       35.22      5.06 o 
   4   1   8      468.49      524.94      5.17 o 
   5   1   8     4117.77     4330.73     28.10 o 
   6   1   8     2327.80     2403.39     17.34 o 
   7   1   8      399.35      414.79      8.90 o 
   8   1   8      273.57      284.38     12.01 o 
   9   1   8     1494.72     1409.90     21.37 o 
  10   1   8        0.08       -5.00     10.14 o 
  11   1   8      453.87      527.49     14.35 o 
  12   1   8       51.63       49.25     13.84 o 
  13   1   8        4.92       17.41     13.25 o 
  14   1   8       70.12      113.30     16.12 o 
   0   2   8      163.20      162.36      5.59 o 
   1   2   8       80.73      114.73      5.65 o 
   2   2   8     3806.73     4045.09     21.78 o 
   3   2   8      600.06      614.85      6.18 o 
   4   2   8      202.68      203.76      4.93 o 
   5   2   8     2207.09     2227.86     18.35 o 
   6   2   8       89.26      107.95      6.64 o 
   7   2   8      391.27      391.13      9.27 o 
   8   2   8       17.64       13.95      8.20 o 
   9   2   8      983.56      994.58     19.06 o 
  10   2   8        2.84        4.87      9.92 o 
  11   2   8      418.84      389.38     15.54 o 
  12   2   8       20.99       21.57     11.44 o 
  13   2   8       48.68       72.30     14.70 o 
  14   2   8        9.20       15.29     13.79 o 
   1   3   8     2351.51     2367.46     19.81 o 
   2   3   8      434.77      462.99      5.42 o 
   3   3   8        1.44       -2.43      2.61 o 
   4   3   8       13.06       12.98      3.54 o 
   5   3   8      549.92      547.65      8.82 o 
   6   3   8     1201.81     1217.10     19.27 o 
   7   3   8       13.34       10.39      7.54 o 
   8   3   8      318.79      307.28      9.58 o 
   9   3   8      157.76      158.28     11.51 o 
  10   3   8        5.30        1.27     10.54 o 
  11   3   8      130.66      138.88     23.70 o 
  12   3   8       15.61       18.90     13.65 o 
  13   3   8        4.62        5.20     12.62 o 
  14   3   8       17.78       19.61     34.04 o 
   0   4   8       79.18       90.41      5.94 o 
   1   4   8     3920.82     3854.37     20.84 o 
   2   4   8      119.75      127.77      2.66 o 
   3   4   8      556.50      549.86      5.35 o 
   4   4   8       19.56        3.30      4.71 o 
   5   4   8      631.16      604.38     10.20 o 
   6   4   8      185.08      140.61      8.32 o 
   7   4   8     3381.56     3376.94     34.05 o 
   8   4   8     1336.00     1385.27     16.79 o 
   9   4   8       44.77       47.98      7.84 o 
  10   4   8        9.54       30.64     17.85 o 
  11   4   8      107.63      109.93     22.70 o 
  12   4   8       49.46       38.93     12.55 o 
  13   4   8       37.36       43.54     24.90 o 
   1   5   8     1200.30     1323.79      9.65 o 
   2   5   8     4015.19     4036.08     14.75 o 
   3   5   8     2782.89     2803.12     31.76 o 
   4   5   8        1.81        0.12      5.77 o 
   5   5   8     3001.89     3007.98     20.62 o 
   6   5   8     4538.18     4466.90     41.86 o 
   7   5   8       25.29       32.44      7.97 o 
   8   5   8      393.91      396.31     11.40 o 
   9   5   8     1175.77     1110.40     41.67 o 
  10   5   8      150.52      138.45     20.42 o 
  11   5   8        2.97       -9.12     19.26 o 
  12   5   8      117.47      109.26     23.64 o 
  13   5   8       91.07       67.12     23.09 o 
   0   6   8      481.75      467.89     16.27 o 
   1   6   8     1595.73     1725.23     14.28 o 
   2   6   8      516.60      515.32      7.13 o 
   3   6   8     1740.10     1757.39     15.34 o 
   4   6   8      860.80      788.93     10.37 o 
   5   6   8      289.48      299.94      8.19 o 
   6   6   8      268.83      226.01      9.78 o 
   7   6   8     1885.59     1906.52     23.86 o 
   8   6   8     1721.80     1766.39     38.34 o 
   9   6   8       40.33       37.89     20.15 o 
  10   6   8        0.29       -7.55     19.86 o 
  11   6   8      146.81      158.96     23.78 o 
  12   6   8       11.79       -2.19     21.89 o 
  13   6   8        0.20      -13.22     23.51 o 
   1   7   8        0.72       -5.10      5.72 o 
   2   7   8       11.14       11.86      5.74 o 
   3   7   8       56.82       60.70      6.34 o 
   4   7   8       49.15       61.77      6.62 o 
   5   7   8      397.80      416.18      9.31 o 
   6   7   8       11.12        0.69      9.49 o 
   7   7   8      277.49      295.15     13.26 o 
   8   7   8      331.73      321.32     23.55 o 
   9   7   8       83.74       78.30     17.86 o 
  10   7   8        0.24      -11.23     20.87 o 
  11   7   8       35.59        5.29     22.90 o 
  12   7   8       24.84       36.59     20.32 o 
   0   8   8      580.98      558.59     13.21 o 
   1   8   8     1182.13     1140.76     13.95 o 
   2   8   8      796.76      784.53     11.24 o 
   3   8   8       24.95       25.68      6.52 o 
   4   8   8      175.07      168.75      6.69 o 
   5   8   8        0.12       -2.03      7.15 o 
   6   8   8       12.83       16.72      9.56 o 
   7   8   8      212.70      217.41     13.09 o 
   8   8   8       40.71       28.81     11.96 o 
   9   8   8        3.46       -5.84     18.65 o 
  10   8   8       31.00       11.04     18.00 o 
  11   8   8      172.78      154.51     24.84 o 
  12   8   8       97.83       74.60     21.00 o 
   1   9   8      228.14      230.96      7.88 o 
   2   9   8     2456.49     2351.11     18.21 o 
   3   9   8        0.69       -2.29      6.45 o 
   4   9   8      341.81      311.11      8.74 o 
   5   9   8      582.31      604.06     23.18 o 
   6   9   8     1096.19     1118.54     43.21 o 
   7   9   8      426.21      452.20     15.42 o 
   8   9   8       84.70       78.82     13.01 o 
   9   9   8       95.83       59.06     20.20 o 
  10   9   8      123.38      140.58     22.97 o 
  11   9   8       24.08       20.77     19.87 o 
   0  10   8      750.08      749.76     16.36 o 
   1  10   8     1125.87     1198.52     16.23 o 
   2  10   8       38.34       36.27      7.02 o 
   3  10   8       30.59       25.44      8.05 o 
   4  10   8      101.85      115.72     14.72 o 
   5  10   8      195.16      144.10     16.35 o 
   6  10   8        0.21       -1.78     13.24 o 
   7  10   8        0.28       -1.21     15.98 o 
   8  10   8      218.09      200.58     13.91 o 
   9  10   8        4.07      -11.71     19.10 o 
  10  10   8        0.05      -16.43     17.66 o 
   1  11   8        7.38        3.22      8.10 o 
   2  11   8       18.52       35.64      7.83 o 
   3  11   8       30.68       21.99      9.05 o 
   4  11   8       25.91       21.06     10.96 o 
   5  11   8      219.23      214.38     18.58 o 
   6  11   8       10.21        8.88     15.01 o 
   7  11   8      146.88      161.06     20.92 o 
   8  11   8      114.36      121.38     20.31 o 
   9  11   8       13.13        5.52     18.83 o 
   0  12   8      146.82      109.27     18.00 o 
   1  12   8      349.60      370.07     12.38 o 
   2  12   8      288.76      246.15     11.18 o 
   3  12   8       37.06       45.15      9.87 o 
   4  12   8       43.92       27.12     13.62 o 
   5  12   8       60.45       60.63     13.25 o 
   6  12   8        0.03       -3.29     16.31 o 
   7  12   8        8.62        4.08     17.78 o 
   8  12   8       14.88       13.41     18.32 o 
   1  13   8       26.94       30.75     12.15 o 
   2  13   8       74.33       78.65     13.32 o 
   3  13   8        0.41       -3.95     10.42 o 
   4  13   8       13.36       11.77     10.52 o 
   5  13   8        1.48        3.13     11.44 o 
   6  13   8       38.17       37.73     17.71 o 
   0  14   8      141.69      148.30     21.39 o 
   1  14   8        0.50      -15.57     15.57 o 
   2  14   8       26.52       19.35     13.23 o 
   3  14   8        7.06       10.63     10.64 o 
   4  14   8      173.83      178.69     19.37 o 
   1   1   9     1804.11     1997.30     14.35 o 
   2   1   9      394.45      352.63     15.82 o 
   3   1   9       61.83       55.22      5.51 o 
   4   1   9      172.24      152.23      5.50 o 
   5   1   9       48.46       50.70      4.85 o 
   6   1   9      284.93      289.33      8.17 o 
   7   1   9       17.78       13.79      5.93 o 
   8   1   9      561.02      609.19     15.57 o 
   9   1   9       56.01       56.21      9.97 o 
  10   1   9        0.06        2.04      8.76 o 
  11   1   9        7.14        9.79     14.92 o 
  12   1   9        0.41       10.08     11.69 o 
  13   1   9       76.81       84.88     14.29 o 
  14   1   9       41.64       71.34     16.16 o 
   0   2   9        6.60        5.30      3.89 o 
   1   2   9      354.10      374.20      7.12 o 
   2   2   9      225.36      275.13      6.72 o 
   3   2   9     6346.71     6222.64     34.10 o 
   4   2   9      504.52      496.26      6.64 o 
   5   2   9      830.50      899.49     11.09 o 
   6   2   9      468.57      475.58      8.40 o 
   7   2   9     1751.93     1777.43     17.93 o 
   8   2   9     1329.61     1266.25     20.10 o 
   9   2   9        5.45       10.86     10.17 o 
  10   2   9       37.43       35.39     10.49 o 
  11   2   9      154.48      192.42     14.35 o 
  12   2   9       12.34        8.90     12.47 o 
  13   2   9      193.45      200.90     15.42 o 
  14   2   9        0.26       11.68     16.89 o 
   1   3   9      311.58      378.90      5.90 o 
   2   3   9     6687.92     6850.74     33.38 o 
   3   3   9      187.41      181.83      4.09 o 
   4   3   9     1505.86     1522.56     15.58 o 
   5   3   9      266.25      289.08      8.07 o 
   6   3   9     1471.89     1350.63     21.34 o 
   7   3   9       17.48       24.28      7.48 o 
   8   3   9      707.32      749.10     14.90 o 
   9   3   9       79.26       79.60     10.36 o 
  10   3   9      485.17      546.42     16.52 o 
  11   3   9       68.61       94.07     21.06 o 
  12   3   9       16.91       28.62     22.03 o 
  13   3   9      154.11      140.26     16.12 o 
   0   4   9     2066.77     2259.97     18.95 o 
   1   4   9     1582.07     1756.71     13.89 o 
   2   4   9     2825.17     2872.75     28.34 o 
   3   4   9     7398.45     7197.32     40.70 o 
   4   4   9     1784.19     1779.44     29.07 o 
   5   4   9      911.26      948.69     12.19 o 
   6   4   9      607.05      542.83     14.48 o 
   7   4   9      275.43      287.47     12.80 o 
   8   4   9      341.96      336.75     10.99 o 
   9   4   9       19.23       16.85      8.16 o 
  10   4   9        2.31       -0.05     16.60 o 
  11   4   9       35.96       42.34     21.51 o 
  12   4   9        9.35       12.38     18.86 o 
  13   4   9      108.03       87.31     15.38 o 
   1   5   9     2234.62     2436.76     13.19 o 
   2   5   9      187.79      209.47      6.10 o 
   3   5   9       81.44       88.09      5.87 o 
   4   5   9      221.98      217.45      9.88 o 
   5   5   9      358.92      327.04     11.09 o 
   6   5   9      106.06       93.82     10.92 o 
   7   5   9       70.91       89.26      8.69 o 
   8   5   9      123.42      115.66      9.22 o 
   9   5   9      204.47      223.29     10.81 o 
  10   5   9        5.38        4.72     17.23 o 
  11   5   9        5.50       -4.95     21.50 o 
  12   5   9       18.74        5.13     21.74 o 
  13   5   9       13.51       -1.18     18.25 o 
   0   6   9     3503.13     3399.39     37.19 o 
   1   6   9     1660.80     1625.18     15.95 o 
   2   6   9      317.47      322.53      9.27 o 
   3   6   9     1052.92     1057.43     13.45 o 
   4   6   9       75.96       78.27      6.32 o 
   5   6   9      249.09      258.49      8.10 o 
   6   6   9        5.99       -4.01      7.60 o 
   7   6   9      301.69      296.51     14.48 o 
   8   6   9      455.82      450.48     12.19 o 
   9   6   9      312.64      263.63     14.89 o 
  10   6   9       13.49       20.01     12.64 o 
  11   6   9      145.29      174.69     25.92 o 
  12   6   9      203.87      182.85     27.15 o 
   1   7   9      105.42      100.05      7.66 o 
   2   7   9     1775.91     1725.78     17.30 o 
   3   7   9        0.31        0.97      5.27 o 
   4   7   9      447.97      433.16      9.12 o 
   5   7   9     1693.48     1648.88     24.52 o 
   6   7   9     1205.76     1159.42     23.47 o 
   7   7   9      292.88      291.74     18.40 o 
   8   7   9       39.23       28.93     12.40 o 
   9   7   9       27.71       20.60     12.22 o 
  10   7   9      350.83      351.52     17.32 o 
  11   7   9       21.85       -9.04     23.31 o 
  12   7   9      119.71      111.36     26.18 o 
   0   8   9     1726.50     1667.59     19.99 o 
   1   8   9      536.97      519.50     13.90 o 
   2   8   9       26.59       14.25      6.46 o 
   3   8   9      199.62      189.85      7.98 o 
   4   8   9       41.98       27.61      7.60 o 
   5   8   9        5.91        2.37      6.51 o 
   6   8   9      140.07      157.91      9.94 o 
   7   8   9      789.13      774.48     15.48 o 
   8   8   9     1902.12     1852.45     55.32 o 
   9   8   9       48.70       47.11     18.72 o 
  10   8   9      129.18      134.30     14.63 o 
  11   8   9      189.27      174.41     16.93 o 
   1   9   9      182.83      180.81     12.20 o 
   2   9   9      148.98      160.20     10.82 o 
   3   9   9        9.90        6.60      6.19 o 
   4   9   9       86.11       62.57      7.38 o 
   5   9   9      108.56      108.12     12.14 o 
   6   9   9        6.18       -8.13     10.64 o 
   7   9   9      264.75      246.12     11.73 o 
   8   9   9      269.01      251.16     18.42 o 
   9   9   9        0.47      -12.17     14.17 o 
  10   9   9      184.57      230.34     17.01 o 
  11   9   9       57.63       43.22     13.06 o 
   0  10   9      256.98      248.48     17.04 o 
   1  10   9      126.68      153.15      7.96 o 
   2  10   9     1037.14      965.25     15.34 o 
   3  10   9       14.02       11.04      8.71 o 
   4  10   9      674.30      635.18     17.54 o 
   5  10   9        7.36       12.20     10.94 o 
   6  10   9      207.96      207.04     14.20 o 
   7  10   9       62.03       49.77     12.13 o 
   8  10   9       35.44       41.67     21.30 o 
   9  10   9       73.37       70.91     15.27 o 
  10  10   9        7.52       -2.50     15.52 o 
   1  11   9       78.63       89.86     11.58 o 
   2  11   9      437.11      434.77     12.66 o 
   3  11   9       59.40       58.61     12.60 o 
   4  11   9      106.82      100.48     12.96 o 
   5  11   9       66.50       80.41     13.57 o 
   6  11   9      440.30      411.06     18.05 o 
   7  11   9       39.66       38.94     12.15 o 
   8  11   9      134.25      138.69     14.43 o 
   9  11   9       32.19       26.51     23.50 o 
   0  12   9      579.66      607.50     26.23 o 
   1  12   9      126.55      151.96     13.85 o 
   2  12   9       71.01       61.97     13.12 o 
   3  12   9      142.46      148.62     11.18 o 
   4  12   9      490.15      427.87     19.89 o 
   5  12   9        5.21       11.23     11.03 o 
   6  12   9       36.44       50.91     16.54 o 
   7  12   9       10.12        8.16     13.51 o 
   8  12   9        0.43        4.88     12.55 o 
   1  13   9       45.94       41.21     12.48 o 
   2  13   9      104.65       95.68     18.54 o 
   3  13   9       44.49       30.17     11.59 o 
   4  13   9      101.84      105.04     18.27 o 
   5  13   9       37.75       55.02     14.99 o 
   6  13   9       53.73       59.48     15.46 o 
   0  14   9       31.03       23.86     15.31 o 
   1  14   9        1.63        1.20     12.94 o 
   2  14   9        3.24      -22.46     22.46 o 
   3  14   9       13.81        7.07     14.14 o 
   0   0  10     5332.21     5209.11     41.61 o 
   1   0  10     1115.16     1153.55     14.88 o 
   2   0  10     5205.17     5416.27     45.02 o 
   3   0  10      912.58      950.34     19.99 o 
   4   0  10     1520.66     1534.72     25.95 o 
   5   0  10      226.53      245.88     14.91 o 
   6   0  10      456.75      522.78     19.39 o 
   7   0  10      455.56      432.57     18.95 o 
   8   0  10      522.54      463.96     21.08 o 
   9   0  10      170.08      177.40     17.39 o 
  10   0  10      109.92      103.97     15.71 o 
  11   0  10      353.93      342.66     21.91 o 
  12   0  10       27.75       15.13     18.93 o 
  13   0  10       37.11       70.57     23.00 o 
   1   1  10      637.66      641.01     11.11 o 
   2   1  10      439.01      424.16     10.51 o 
   3   1  10      271.35      306.91     22.34 o 
   4   1  10      261.46      212.82      6.51 o 
   5   1  10      641.42      569.70      8.81 o 
   6   1  10     1957.86     1989.22     17.22 o 
   7   1  10     1647.61     1604.70     16.26 o 
   8   1  10      399.86      461.35     14.81 o 
   9   1  10      318.85      302.78     13.41 o 
  10   1  10      400.41      476.65     16.28 o 
  11   1  10        9.61        9.32     14.00 o 
  12   1  10       20.00       22.74     10.69 o 
  13   1  10      177.77      192.17     16.89 o 
   0   2  10     1173.98     1136.25     11.57 o 
   1   2  10      197.76      189.48      6.27 o 
   2   2  10        1.86        2.68      3.94 o 
   3   2  10       27.73       28.50      7.57 o 
   4   2  10     4193.06     4083.34     62.70 o 
   5   2  10      218.95      213.82      6.71 o 
   6   2  10      201.07      185.83      8.12 o 
   7   2  10        4.38       10.50      6.99 o 
   8   2  10      301.83      264.17     13.32 o 
   9   2  10      156.88      142.05     12.01 o 
  10   2  10        0.37       -9.56     11.45 o 
  11   2  10      347.06      311.63     15.88 o 
  12   2  10       24.98       66.34     23.27 o 
  13   2  10       20.93       33.81     25.03 o 
   1   3  10     1644.03     1791.97     12.06 o 
   2   3  10       15.12       10.16      3.67 o 
   3   3  10     1546.79     1603.83     18.62 o 
   4   3  10      708.49      724.65     10.99 o 
   5   3  10      503.05      514.58     15.68 o 
   6   3  10       17.48       22.74      7.31 o 
   7   3  10      705.28      696.25     23.85 o 
   8   3  10      410.90      470.12     14.34 o 
   9   3  10       72.26       72.15     19.15 o 
  10   3  10       46.77       36.61     11.76 o 
  11   3  10       21.83       25.62     11.27 o 
  12   3  10        2.70       18.48     18.55 o 
  13   3  10        6.88       15.06     14.01 o 
   0   4  10      717.27      685.18     11.98 o 
   1   4  10      110.39      120.69      5.35 o 
   2   4  10       17.33       18.11      3.83 o 
   3   4  10     2852.97     2995.27     35.25 o 
   4   4  10      558.70      607.55      9.27 o 
   5   4  10      656.48      657.42     14.98 o 
   6   4  10      453.20      467.44     14.41 o 
   7   4  10     1354.91     1231.10     19.18 o 
   8   4  10      372.50      380.62     11.52 o 
   9   4  10      324.45      296.86     14.40 o 
  10   4  10       13.32       12.94     11.26 o 
  11   4  10       36.47       80.72     20.65 o 
  12   4  10      173.88      200.28     27.15 o 
  13   4  10        5.96        2.99     13.18 o 
   1   5  10      405.64      379.71      7.17 o 
   2   5  10     4638.34     4541.66     36.30 o 
   3   5  10     1711.55     1753.77     17.57 o 
   4   5  10      989.51     1046.22     11.89 o 
   5   5  10     2899.70     2911.67     69.31 o 
   6   5  10     3218.97     3085.97     40.20 o 
   7   5  10       63.35       53.25      8.45 o 
   8   5  10        1.51       -0.64      8.35 o 
   9   5  10      780.26      801.36     27.60 o 
  10   5  10      304.16      338.22     25.44 o 
  11   5  10       37.87       47.55     22.56 o 
  12   5  10       91.07       87.83     21.80 o 
   0   6  10      446.34      416.50     17.35 o 
   1   6  10      832.92      832.01     12.84 o 
   2   6  10      705.70      695.57     12.37 o 
   3   6  10      706.92      750.92     13.87 o 
   4   6  10      714.43      760.06     12.52 o 
   5   6  10      389.40      399.55     13.32 o 
   6   6  10       17.83       -7.08     10.89 o 
   7   6  10      480.96      402.81     15.03 o 
   8   6  10        7.99       11.95      8.86 o 
   9   6  10       17.28       23.49     12.23 o 
  10   6  10       66.15       67.13     22.51 o 
  11   6  10      257.97      301.20     27.58 o 
  12   6  10       39.12       47.45     21.15 o 
   1   7  10     1660.78     1563.94     23.28 o 
   2   7  10       84.21       98.49      8.52 o 
   3   7  10      709.69      690.63     12.74 o 
   4   7  10       45.18       52.91      6.74 o 
   5   7  10      131.46      132.18      7.81 o 
   6   7  10      104.97      128.55     20.39 o 
   7   7  10       72.69       85.48     13.29 o 
   8   7  10       67.30       57.23     12.23 o 
   9   7  10        2.28        4.87     10.94 o 
  10   7  10       96.20       89.56     12.96 o 
  11   7  10       60.46       54.65     21.08 o 
  12   7  10       20.84       20.67     21.23 o 
   0   8  10      405.41      385.88     19.46 o 
   1   8  10       44.26       39.53      7.82 o 
   2   8  10      119.59      130.31      9.02 o 
   3   8  10      847.77      863.92     18.74 o 
   4   8  10       65.93       45.67      9.95 o 
   5   8  10      151.61      138.53     13.91 o 
   6   8  10        6.28        2.35      8.99 o 
   7   8  10      323.35      321.70     15.96 o 
   8   8  10      414.84      427.94     18.22 o 
   9   8  10        0.72       -4.29     11.77 o 
  10   8  10      249.22      201.81     16.66 o 
  11   8  10       55.99       30.27     20.36 o 
   1   9  10       29.16       46.28      8.25 o 
   2   9  10      237.11      225.50     10.18 o 
   3   9  10      707.19      709.46     11.71 o 
   4   9  10       99.44      100.62      9.03 o 
   5   9  10      220.82      216.51     10.59 o 
   6   9  10      872.08      869.82     19.58 o 
   7   9  10        1.79       -6.58     17.92 o 
   8   9  10        0.05       -9.85     13.13 o 
   9   9  10       53.30       46.73     14.53 o 
  10   9  10        0.69       -5.56     13.36 o 
   0  10  10      113.04      127.27     15.86 o 
   1  10  10       27.30       32.21      8.38 o 
   2  10  10      212.67      230.31     10.40 o 
   3  10  10      551.69      582.56     11.63 o 
   4  10  10       92.43       77.46     11.07 o 
   5  10  10       21.00       33.37     12.13 o 
   6  10  10       13.31       19.35     12.00 o 
   7  10  10      160.63      157.44     19.54 o 
   8  10  10       71.43       99.23     22.70 o 
   9  10  10       86.86      105.42     23.51 o 
   1  11  10      107.24      134.47     14.84 o 
   2  11  10       40.76       36.97     11.23 o 
   3  11  10       15.95        8.36     10.47 o 
   4  11  10      185.64      155.15     15.15 o 
   5  11  10        6.37       13.37     11.83 o 
   6  11  10      289.25      318.63     19.90 o 
   7  11  10        4.09        2.97     12.93 o 
   8  11  10       71.03       57.82     23.77 o 
   0  12  10       37.67       28.54     17.10 o 
   1  12  10       16.09       13.05     11.74 o 
   2  12  10      368.34      356.59     16.68 o 
   3  12  10       24.94       10.92     11.15 o 
   4  12  10        9.24       15.52     11.81 o 
   5  12  10       56.71       77.40     14.32 o 
   6  12  10        5.15        6.68     12.47 o 
   7  12  10        2.56        6.39     14.03 o 
   1  13  10       45.43       34.80     12.32 o 
   2  13  10      213.44      226.95     25.54 o 
   3  13  10       12.57       11.07     19.28 o 
   4  13  10        6.18        1.69     10.76 o 
   5  13  10        1.48        0.57     12.39 o 
   0  14  10        0.64       -5.28     19.04 o 
   1  14  10       42.41       52.01     12.89 o 
   2  14  10        5.09        7.44     18.67 o 
   1   1  11        0.16        2.43      4.21 o 
   2   1  11        9.21        6.15      4.49 o 
   3   1  11       97.37      116.68      8.79 o 
   4   1  11       15.55       11.04      7.54 o 
   5   1  11       10.07       22.47      8.30 o 
   6   1  11     1938.58     1904.60     20.36 o 
   7   1  11       20.47       19.09      9.98 o 
   8   1  11       55.11       59.74     10.44 o 
   9   1  11        1.11       -7.64     11.26 o 
  10   1  11       26.29       20.80     11.26 o 
  11   1  11        0.33        0.28     10.32 o 
  12   1  11       10.01        3.09     13.11 o 
  13   1  11        0.39       15.94     13.28 o 
   0   2  11     5009.97     4954.45     60.53 o 
   1   2  11      424.26      471.70      7.83 o 
   2   2  11        8.85        7.80      4.72 o 
   3   2  11       70.22       60.17      6.59 o 
   4   2  11     3591.49     3542.09     59.39 o 
   5   2  11      283.35      296.87      7.78 o 
   6   2  11       77.26       91.51      8.20 o 
   7   2  11       29.79       16.19      7.22 o 
   8   2  11      324.06      339.90     13.82 o 
   9   2  11      416.52      408.02     17.28 o 
  10   2  11      421.22      421.24     16.53 o 
  11   2  11      279.95      290.06     15.80 o 
  12   2  11      194.45      250.09     15.91 o 
  13   2  11       13.99       18.07     27.99 o 
   1   3  11      509.55      482.16      7.36 o 
   2   3  11       14.79       23.46      3.98 o 
   3   3  11       21.92       13.04      5.02 o 
   4   3  11     2264.32     2331.24     19.71 o 
   5   3  11     1320.43     1288.59     18.73 o 
   6   3  11     3047.74     3018.05     38.36 o 
   7   3  11      339.04      340.30     10.83 o 
   8   3  11        6.37       21.60      7.81 o 
   9   3  11      172.40      137.20     11.68 o 
  10   3  11        0.54      -11.21     12.06 o 
  11   3  11       21.27       10.83     13.47 o 
  12   3  11        1.67       16.71     22.56 o 
  13   3  11      142.18      142.10     36.26 o 
   0   4  11     4430.74     4343.92     37.51 o 
   1   4  11        6.84        0.28      4.74 o 
   2   4  11      613.58      635.18      8.99 o 
   3   4  11      181.50      183.66      8.80 o 
   4   4  11      462.11      435.78     10.83 o 
   5   4  11        9.78       14.41      9.80 o 
   6   4  11       69.09       63.46     11.20 o 
   7   4  11      311.19      298.03     10.91 o 
   8   4  11      279.01      293.34     15.82 o 
   9   4  11      188.72      193.87     13.19 o 
  10   4  11      276.10      308.41     15.71 o 
  11   4  11      117.13      150.93     24.80 o 
  12   4  11      135.46      157.72     21.92 o 
   1   5  11       11.72        8.24      5.09 o 
   2   5  11       33.22       35.13      7.08 o 
   3   5  11      414.38      389.86     10.51 o 
   4   5  11      893.62      878.21     14.06 o 
   5   5  11      201.11      232.94     11.55 o 
   6   5  11      333.14      329.76     19.75 o 
   7   5  11       87.82      107.73      9.43 o 
   8   5  11      586.65      614.65     20.83 o 
   9   5  11       66.71       63.14      9.32 o 
  10   5  11        1.35        5.69     20.95 o 
  11   5  11       13.49        6.82     20.46 o 
  12   5  11       10.55       22.66     23.29 o 
   0   6  11      438.92      413.07     14.92 o 
   1   6  11      453.65      412.20      9.35 o 
   2   6  11      704.63      739.33     12.98 o 
   3   6  11       52.44       40.46     10.09 o 
   4   6  11      987.88     1038.42     14.53 o 
   5   6  11      180.91      176.91     12.29 o 
   6   6  11      207.14      185.37     13.60 o 
   7   6  11       86.59       75.49     12.25 o 
   8   6  11      611.62      555.16     13.86 o 
   9   6  11        1.67       -9.24     12.08 o 
  10   6  11       58.56       37.68     19.65 o 
  11   6  11       44.09       54.57     21.40 o 
  12   6  11       33.18       15.34     24.18 o 
   1   7  11       98.82       81.02      8.27 o 
   2   7  11     1364.68     1353.25     17.18 o 
   3   7  11       21.17       16.15      9.85 o 
   4   7  11      407.77      386.49      9.56 o 
   5   7  11      177.12      182.41     10.47 o 
   6   7  11     1071.52     1059.91     21.01 o 
   7   7  11       67.39       84.05     12.84 o 
   8   7  11      177.20      157.91     10.73 o 
   9   7  11      304.36      297.10     16.61 o 
  10   7  11      688.24      704.54     21.53 o 
  11   7  11       36.40       29.89     22.66 o 
   0   8  11     1344.76     1358.98     29.56 o 
   1   8  11        2.94       -1.29      7.80 o 
   2   8  11      738.68      696.47     13.50 o 
   3   8  11      365.25      375.20     14.50 o 
   4   8  11     1237.97     1220.97     29.39 o 
   5   8  11      368.59      400.37     11.74 o 
   6   8  11      133.54      146.33     13.26 o 
   7   8  11      364.65      320.89     29.68 o 
   8   8  11      447.32      460.60     18.76 o 
   9   8  11        2.88       -1.50     13.33 o 
  10   8  11       16.03       24.38     14.36 o 
  11   8  11       52.76       41.28     23.51 o 
   1   9  11      201.86      216.05      9.95 o 
   2   9  11        3.14        7.09      8.11 o 
   3   9  11       61.18       62.84      9.00 o 
   4   9  11       61.03       65.49      8.95 o 
   5   9  11       49.48       49.53      9.43 o 
   6   9  11       16.67        7.12     16.36 o 
   7   9  11       57.66       43.62     19.73 o 
   8   9  11       23.92       13.12     12.68 o 
   9   9  11        5.17       -1.81     13.26 o 
  10   9  11      339.20      333.55     18.87 o 
   0  10  11      180.24      176.09     16.83 o 
   1  10  11      115.15      109.57      9.19 o 
   2  10  11        2.80        2.55      8.76 o 
   3  10  11       43.04       44.55      9.17 o 
   4  10  11      290.77      264.85     14.22 o 
   5  10  11        0.05        1.30     11.83 o 
   6  10  11      289.88      290.52     24.09 o 
   7  10  11        3.14       12.98     16.94 o 
   8  10  11        2.27      -20.94     21.47 o 
   9  10  11        0.04        0.43     21.02 o 
   1  11  11       37.62       42.59     10.00 o 
   2  11  11      573.39      593.31     14.85 o 
   3  11  11        4.85        0.85     12.28 o 
   4  11  11        0.26       -8.98     12.06 o 
   5  11  11        3.68        1.24     13.47 o 
   6  11  11       70.15       76.78     14.16 o 
   7  11  11       24.08       17.64     20.19 o 
   8  11  11       74.45       54.62     23.88 o 
   0  12  11       49.92       36.58     17.19 o 
   1  12  11       52.50       51.43     13.33 o 
   2  12  11       54.24       52.45     11.84 o 
   3  12  11       36.32       36.86     21.10 o 
   4  12  11      184.01      188.71     22.50 o 
   5  12  11        7.81        3.70     12.30 o 
   6  12  11       71.47       66.96     19.10 o 
   1  13  11        4.90        3.13     13.98 o 
   2  13  11      486.52      510.15     18.82 o 
   3  13  11       20.68       32.26     22.75 o 
   4  13  11       15.63       -6.11     17.99 o 
   0   0  12     1579.49     1811.82     28.21 o 
   1   0  12      199.22      240.77      9.63 o 
   2   0  12      151.32      143.97     12.20 o 
   3   0  12      136.40      140.30     13.24 o 
   4   0  12       12.33       10.46     11.54 o 
   5   0  12      497.45      472.25     20.11 o 
   6   0  12       77.70       91.89     15.61 o 
   7   0  12      558.67      510.30     21.98 o 
   8   0  12       84.92       83.37     16.03 o 
   9   0  12      184.02      175.14     17.92 o 
  10   0  12       64.58       75.65     18.06 o 
  11   0  12      266.60      250.70     20.88 o 
  12   0  12        4.31       -6.40     20.29 o 
  13   0  12      104.88      159.66     24.66 o 
   1   1  12      337.69      371.77      7.68 o 
   2   1  12       58.04       62.15      5.35 o 
   3   1  12     2058.71     2227.26     89.17 o 
   4   1  12        6.57       12.16      8.69 o 
   5   1  12     2882.47     2854.14     59.52 o 
   6   1  12      489.36      504.56     14.72 o 
   7   1  12      861.40      902.52     20.70 o 
   8   1  12     1043.74      947.02     26.56 o 
   9   1  12      448.33      423.83     16.69 o 
  10   1  12       44.28       31.33     11.86 o 
  11   1  12       43.20       68.22     12.68 o 
  12   1  12      104.46      115.44     14.54 o 
  13   1  12      344.27      398.01     18.38 o 
   0   2  12     2179.02     2192.51     33.46 o 
   1   2  12      502.04      475.99      8.03 o 
   2   2  12        0.25       -2.42      5.27 o 
   3   2  12       84.85       80.21      6.64 o 
   4   2  12      133.39      113.35     12.13 o 
   5   2  12        0.33        2.45      7.31 o 
   6   2  12      543.35      600.12     12.44 o 
   7   2  12      224.37      233.91      9.80 o 
   8   2  12       34.75       36.57     10.59 o 
   9   2  12      106.98      110.35     14.71 o 
  10   2  12      114.14       86.92     21.56 o 
  11   2  12       13.62       13.12     13.11 o 
  12   2  12        4.73       17.09     14.26 o 
  13   2  12       31.04       21.52     21.42 o 
   1   3  12      700.82      705.95      8.99 o 
   2   3  12      148.63      135.90      5.53 o 
   3   3  12      172.72      176.01      6.92 o 
   4   3  12       21.22       18.90      7.67 o 
   5   3  12      687.25      665.66     17.28 o 
   6   3  12      483.84      471.76     12.10 o 
   7   3  12      930.57      901.19     14.64 o 
   8   3  12        0.62        2.66     10.95 o 
   9   3  12       46.51       69.96     12.26 o 
  10   3  12       40.29       43.12     12.01 o 
  11   3  12        1.62       -7.30     11.50 o 
  12   3  12       24.46       48.34     22.08 o 
   0   4  12      145.96      145.66      8.72 o 
   1   4  12      261.39      242.45      6.44 o 
   2   4  12      148.10      128.35      8.36 o 
   3   4  12      515.96      483.19     11.24 o 
   4   4  12      362.69      381.40     11.22 o 
   5   4  12        9.93        6.23     10.64 o 
   6   4  12      272.66      261.38     13.37 o 
   7   4  12      129.55      127.40      9.09 o 
   8   4  12        0.56        1.18      8.45 o 
   9   4  12      223.76      273.81     15.17 o 
  10   4  12       39.14       13.88     10.97 o 
  11   4  12       78.17       92.06     21.72 o 
  12   4  12       10.59       47.58     23.91 o 
   1   5  12     2444.57     2564.52     17.27 o 
   2   5  12      688.07      652.71     12.66 o 
   3   5  12      766.40      767.31     13.76 o 
   4   5  12       22.29       26.04      9.08 o 
   5   5  12     3233.75     3239.52     35.36 o 
   6   5  12      967.45      995.82     32.69 o 
   7   5  12        1.40        4.78      9.64 o 
   8   5  12       22.55       15.33      8.44 o 
   9   5  12      254.87      286.40     13.85 o 
  10   5  12      379.60      391.55     17.27 o 
  11   5  12        9.56       -3.01     22.02 o 
  12   5  12      108.01      142.99     26.31 o 
   0   6  12      244.15      227.33     10.74 o 
   1   6  12      185.01      218.21      9.77 o 
   2   6  12       26.78       26.56      7.90 o 
   3   6  12     1775.21     1724.55     28.20 o 
   4   6  12     1864.38     1786.83     38.28 o 
   5   6  12       28.02       34.69     16.71 o 
   6   6  12      150.09      164.82     12.96 o 
   7   6  12      189.13      204.37     13.56 o 
   8   6  12       39.98       30.35      9.46 o 
   9   6  12       76.80       78.34      9.97 o 
  10   6  12        4.81       45.55     23.89 o 
  11   6  12       83.72       98.87     24.39 o 
   1   7  12       51.17       41.32      9.17 o 
   2   7  12        2.35        7.62     10.49 o 
   3   7  12       17.73       12.35     10.01 o 
   4   7  12       20.79       27.24     10.74 o 
   5   7  12        0.38        2.04      9.16 o 
   6   7  12       26.34       31.85     12.98 o 
   7   7  12      187.91      236.19     15.59 o 
   8   7  12       65.83       66.28      9.75 o 
   9   7  12        0.48        6.36     13.51 o 
  10   7  12      106.27      127.57     15.35 o 
  11   7  12        3.70        9.41     18.06 o 
   0   8  12      468.00      388.69     20.21 o 
   1   8  12        2.44       -1.19      8.30 o 
   2   8  12       46.72       42.66      8.65 o 
   3   8  12      207.14      176.55     13.28 o 
   4   8  12      109.94      106.49     11.80 o 
   5   8  12      363.34      392.37     19.29 o 
   6   8  12       63.32       61.84     16.77 o 
   7   8  12      112.75       98.52     12.91 o 
   8   8  12      364.76      403.78     17.94 o 
   9   8  12       75.56       83.62     15.51 o 
  10   8  12        1.92       -2.26     23.21 o 
   1   9  12      262.05      286.29     10.95 o 
   2   9  12     1355.19     1276.76     18.32 o 
   3   9  12      439.14      438.61     16.05 o 
   4   9  12       27.54       21.95     11.56 o 
   5   9  12      444.14      470.69     17.15 o 
   6   9  12       27.01       36.98     18.35 o 
   7   9  12       40.09       49.78     20.64 o 
   8   9  12       37.91       45.62     17.17 o 
   9   9  12      485.71      519.02     21.07 o 
   0  10  12      271.77      291.44     21.14 o 
   1  10  12        0.75        1.27      8.81 o 
   2  10  12       22.87       30.97      9.49 o 
   3  10  12      102.74      126.84     12.40 o 
   4  10  12       82.50       94.43     12.49 o 
   5  10  12      538.21      613.26     28.00 o 
   6  10  12        9.68       10.25     20.49 o 
   7  10  12      232.17      177.10     21.34 o 
   8  10  12       14.00       -1.76     20.82 o 
   1  11  12       89.97      116.79     10.60 o 
   2  11  12       11.02       11.46      8.99 o 
   3  11  12       37.74       40.89     11.45 o 
   4  11  12       90.34      125.14     21.54 o 
   5  11  12       17.75       40.12     20.90 o 
   6  11  12        0.82      -20.51     20.81 o 
   7  11  12       51.89       21.53     21.89 o 
   0  12  12      298.57      286.12     16.00 o 
   1  12  12        1.92       15.58     15.42 o 
   2  12  12        4.43       10.86     12.63 o 
   3  12  12      125.85      125.55     19.84 o 
   4  12  12      114.95      132.19     23.76 o 
   5  12  12       10.24       18.51     21.45 o 
   6  12  12        1.93      -12.15     23.05 o 
   1  13  12       86.27      101.11     12.99 o 
   2  13  12       40.09       26.50     12.58 o 
   3  13  12        0.22        8.80     18.91 o 
   1   1  13       42.98       49.41      5.54 o 
   2   1  13      472.28      452.32      8.90 o 
   3   1  13      799.88      818.48     16.49 o 
   4   1  13      341.27      358.37     13.26 o 
   5   1  13        0.37       -3.22     10.25 o 
   6   1  13        1.65       -0.82      9.70 o 
   7   1  13      260.22      275.21     13.67 o 
   8   1  13        4.97        2.89     10.36 o 
   9   1  13       18.05       17.13     11.84 o 
  10   1  13       18.64       22.56     12.13 o 
  11   1  13       11.76       18.35     12.50 o 
  12   1  13        0.37       29.63     13.55 o 
   0   2  13      835.78      846.21     12.13 o 
   1   2  13      233.08      235.65      6.30 o 
   2   2  13       37.45       39.42      6.20 o 
   3   2  13        3.29        9.83      6.60 o 
   4   2  13     3383.32     3298.44     42.72 o 
   5   2  13       89.02      106.08     16.48 o 
   6   2  13      507.46      512.03     12.31 o 
   7   2  13      130.99      102.38      8.86 o 
   8   2  13      985.41      965.71     20.84 o 
   9   2  13       40.64       37.79     11.28 o 
  10   2  13       15.89       18.20     15.55 o 
  11   2  13       53.17       31.64     13.81 o 
  12   2  13       82.44      125.29     16.85 o 
   1   3  13       55.04       57.05      5.57 o 
   2   3  13     1804.57     1862.12     22.67 o 
   3   3  13      360.25      320.55     12.67 o 
   4   3  13        1.25       -8.18      8.18 o 
   5   3  13      752.54      816.10     24.47 o 
   6   3  13     1143.56     1112.29     16.15 o 
   7   3  13      183.56      216.45     10.03 o 
   8   3  13       13.20       23.64     12.33 o 
   9   3  13        0.12       11.22     11.93 o 
  10   3  13      246.47      196.96     17.86 o 
  11   3  13        6.26       15.95     12.24 o 
  12   3  13       18.31       27.92     20.14 o 
   0   4  13       29.46       22.67      8.35 o 
   1   4  13      523.76      502.84     10.42 o 
   2   4  13        6.10       -1.67      7.40 o 
   3   4  13        2.95       -2.57      7.62 o 
   4   4  13     1825.25     1801.18     19.76 o 
   5   4  13       64.91       50.31     11.05 o 
   6   4  13        3.51       11.99     10.92 o 
   7   4  13        7.05        6.76      8.34 o 
   8   4  13      408.20      395.32     12.59 o 
   9   4  13      131.51       94.22     15.48 o 
  10   4  13       10.66       12.75     12.52 o 
  11   4  13      101.97      130.39     15.55 o 
  12   4  13       72.61      108.01     27.16 o 
   1   5  13      548.14      553.69     12.34 o 
   2   5  13      688.17      692.72     13.49 o 
   3   5  13      176.27      171.26      9.92 o 
   4   5  13     1004.72     1034.36     18.22 o 
   5   5  13     2622.15     2653.40     24.39 o 
   6   5  13      309.54      296.77     14.34 o 
   7   5  13        7.75        3.18      9.91 o 
   8   5  13       71.69       68.09      9.48 o 
   9   5  13       38.71       57.11     13.26 o 
  10   5  13       73.62       70.57     12.79 o 
  11   5  13        5.74       26.62     25.02 o 
   0   6  13     3804.95     3888.88     34.12 o 
   1   6  13      388.73      438.98     11.94 o 
   2   6  13        5.66        3.67      8.34 o 
   3   6  13     1181.00     1138.58     16.97 o 
   4   6  13      991.25      995.31     16.48 o 
   5   6  13      140.13      180.64     13.17 o 
   6   6  13      512.30      564.78     24.36 o 
   7   6  13        8.52       -0.40     12.22 o 
   8   6  13      343.07      359.05     13.01 o 
   9   6  13        7.12        7.64      9.87 o 
  10   6  13       71.83       53.87     20.72 o 
  11   6  13       96.65      109.62     27.22 o 
   1   7  13      459.76      414.61     14.62 o 
   2   7  13       35.23       37.07     11.38 o 
   3   7  13       79.35       85.98     12.35 o 
   4   7  13       98.93      108.97     12.38 o 
   5   7  13      103.23      105.74     10.45 o 
   6   7  13      920.75      991.32     24.62 o 
   7   7  13       40.14       33.51     12.39 o 
   8   7  13       28.18       14.33      9.20 o 
   9   7  13      294.30      322.77     17.37 o 
  10   7  13      263.56      271.93     28.29 o 
   0   8  13       50.42       39.22     18.88 o 
   1   8  13        4.05       -1.69      8.66 o 
   2   8  13       20.94       23.03     10.87 o 
   3   8  13      118.19      109.05     12.45 o 
   4   8  13      728.01      678.89     18.64 o 
   5   8  13      129.41      144.65     12.96 o 
   6   8  13       43.73       42.09     17.52 o 
   7   8  13       37.57       47.28     19.24 o 
   8   8  13      382.66      419.57     18.26 o 
   9   8  13        0.39        8.54     13.86 o 
  10   8  13        0.64       21.78     20.53 o 
   1   9  13       11.42        9.41      9.42 o 
   2   9  13      196.52      212.33     14.40 o 
   3   9  13        0.84        8.86     11.24 o 
   4   9  13       14.77        8.97     14.44 o 
   5   9  13        4.18       -1.45     12.35 o 
   6   9  13      172.51      204.72     21.42 o 
   7   9  13        0.17        3.41     20.43 o 
   8   9  13       12.81       15.92     17.73 o 
   9   9  13       12.54       43.38     22.54 o 
   0  10  13      913.34      908.83     21.28 o 
   1  10  13       45.92       47.24     10.27 o 
   2  10  13      120.27      113.05     10.94 o 
   3  10  13      114.21      103.45     13.16 o 
   4  10  13        8.01        9.51     12.06 o 
   5  10  13       36.92       36.85     13.27 o 
   6  10  13       44.44       34.57     21.25 o 
   7  10  13      243.32      277.19     25.20 o 
   8  10  13        0.41       29.99     21.23 o 
   1  11  13        8.01       17.39      9.83 o 
   2  11  13      103.09       95.12     10.46 o 
   3  11  13       35.43       40.15     11.70 o 
   4  11  13        0.65       13.34     20.22 o 
   5  11  13       10.96       46.10     19.29 o 
   6  11  13       32.85       35.16     19.37 o 
   0  12  13     1737.83     1877.09     80.87 o 
   1  12  13       41.76       59.34     11.08 o 
   2  12  13      142.92      129.99     14.63 o 
   3  12  13       10.26       28.47     20.93 o 
   4  12  13      328.77      330.58     25.90 o 
   5  12  13       18.61       71.90     19.69 o 
   1  13  13       29.66       26.73     14.99 o 
   0   0  14        5.98        5.48     10.42 o 
   1   0  14       89.24      104.53      8.69 o 
   2   0  14      345.54      359.82     11.99 o 
   3   0  14     3439.55     3399.99     43.03 o 
   4   0  14     1265.25     1191.67     28.12 o 
   5   0  14      863.21      814.81     25.18 o 
   6   0  14     1044.67      958.77     28.12 o 
   7   0  14      365.85      364.67     21.73 o 
   8   0  14       26.25       40.65     15.59 o 
   9   0  14       98.60       76.59     18.79 o 
  10   0  14       19.90       12.49     14.69 o 
  11   0  14      133.21      166.03     23.20 o 
  12   0  14       41.52       95.85     21.80 o 
   1   1  14        5.20       13.73      5.49 o 
   2   1  14      242.93      234.55      6.88 o 
   3   1  14      624.52      640.03     12.37 o 
   4   1  14      593.63      551.69     16.07 o 
   5   1  14      475.41      472.25     41.01 o 
   6   1  14      118.47      102.72     11.87 o 
   7   1  14      161.72      141.84     17.45 o 
   8   1  14      194.47      196.62     14.58 o 
   9   1  14      429.50      434.91     17.33 o 
  10   1  14        9.85       -0.74     10.70 o 
  11   1  14      228.54      220.95     16.80 o 
  12   1  14       10.05        9.89     12.47 o 
   0   2  14      854.64      832.59     18.84 o 
   1   2  14      474.49      473.48      8.11 o 
   2   2  14       36.66       47.23      7.10 o 
   3   2  14      748.01      802.10     15.24 o 
   4   2  14        6.86       12.66     15.23 o 
   5   2  14      356.39      344.29     15.52 o 
   6   2  14      491.40      403.51     18.26 o 
   7   2  14       18.88       22.36     10.98 o 
   8   2  14      544.91      509.11     44.77 o 
   9   2  14        6.05       15.39     11.38 o 
  10   2  14       38.51       32.37     12.01 o 
  11   2  14       16.44       18.84     12.05 o 
  12   2  14       43.43       75.85     14.96 o 
   1   3  14      814.86      883.61     13.07 o 
   2   3  14      189.81      206.14      8.45 o 
   3   3  14        0.70       -8.16      9.90 o 
   4   3  14       39.83       47.97     11.31 o 
   5   3  14      590.86      588.40     16.57 o 
   6   3  14        8.25        5.03      8.43 o 
   7   3  14      193.06      196.26     10.17 o 
   8   3  14        0.10        3.82     12.08 o 
   9   3  14       99.63      121.56     14.22 o 
  10   3  14        2.77       12.10     13.13 o 
  11   3  14      157.39      160.24     15.62 o 
   0   4  14       52.95       38.97      9.53 o 
   1   4  14       95.55       86.05      6.76 o 
   2   4  14       23.81       18.11      9.18 o 
   3   4  14      585.25      533.94     26.45 o 
   4   4  14      459.54      422.70     12.64 o 
   5   4  14       88.96       86.67     11.76 o 
   6   4  14      158.73      143.37     12.40 o 
   7   4  14      172.76      207.11     10.83 o 
   8   4  14       19.03       36.56      9.51 o 
   9   4  14       10.48       21.98     18.44 o 
  10   4  14        5.27        8.55     14.49 o 
  11   4  14      193.93      179.29     16.94 o 
   1   5  14      959.41     1005.24     32.72 o 
   2   5  14     1476.64     1421.93     18.21 o 
   3   5  14       19.23       19.88     10.00 o 
   4   5  14      171.05      156.06     10.20 o 
   5   5  14     1329.34     1259.23     26.93 o 
   6   5  14      331.42      321.75     14.43 o 
   7   5  14      110.74      115.80     10.43 o 
   8   5  14       59.44       54.76     10.80 o 
   9   5  14      230.17      257.50     19.92 o 
  10   5  14       22.89       15.10     13.21 o 
  11   5  14        0.01       -6.08     24.17 o 
   0   6  14       23.73       12.73     15.63 o 
   1   6  14      154.41      136.88      9.14 o 
   2   6  14       28.01       21.24      8.87 o 
   3   6  14      905.69      994.19     16.76 o 
   4   6  14      216.92      211.81     14.75 o 
   5   6  14      185.50      201.02     11.20 o 
   6   6  14        6.50        3.21     17.02 o 
   7   6  14      192.12      206.26     15.32 o 
   8   6  14       44.53       50.95      9.58 o 
   9   6  14        0.39        1.28     10.12 o 
  10   6  14       65.51       84.84     19.75 o 
   1   7  14      263.73      214.67     13.42 o 
   2   7  14      308.65      317.32     15.25 o 
   3   7  14      157.44      166.26     13.37 o 
   4   7  14       93.49       91.50     12.53 o 
   5   7  14       95.55       75.11     11.87 o 
   6   7  14       28.83       19.42     12.99 o 
   7   7  14       39.18       29.64     13.15 o 
   8   7  14       43.32       36.64     10.17 o 
   9   7  14        9.09       24.91     12.70 o 
  10   7  14      116.23      203.41     27.53 o 
   0   8  14      189.80      178.32     13.45 o 
   1   8  14        3.80        2.66     10.30 o 
   2   8  14      169.94      174.69     13.29 o 
   3   8  14      109.39      125.26     12.51 o 
   4   8  14       72.59       77.61     12.27 o 
   5   8  14        2.68        1.17     11.92 o 
   6   8  14        5.46        9.53     16.93 o 
   7   8  14        2.58       -7.55     17.98 o 
   8   8  14        0.46       19.92     13.29 o 
   9   8  14       25.43       48.99     14.98 o 
   1   9  14      470.75      475.08     13.63 o 
   2   9  14       30.10        6.87     11.43 o 
   3   9  14       22.29       28.92     12.04 o 
   4   9  14        1.17       -1.96     12.29 o 
   5   9  14      480.87      540.15     18.37 o 
   6   9  14       45.02       48.78     16.98 o 
   7   9  14      324.81      426.15     26.48 o 
   8   9  14        4.78       19.58     20.01 o 
   0  10  14        0.51       -3.74     11.81 o 
   1  10  14      184.98      218.16     12.03 o 
   2  10  14        0.15       -1.08     11.87 o 
   3  10  14       10.44       10.28     12.31 o 
   4  10  14       17.18       19.50     12.84 o 
   5  10  14       71.19       50.42     13.78 o 
   6  10  14        0.37       15.81     20.33 o 
   7  10  14      189.16      274.50     27.29 o 
   1  11  14      176.44      171.73     12.65 o 
   2  11  14        5.20        2.02     10.02 o 
   3  11  14        1.35       -2.87     13.07 o 
   4  11  14       39.18       26.84     17.66 o 
   5  11  14      392.94      422.71     27.07 o 
   6  11  14        4.19       21.24     19.97 o 
   0  12  14       20.42       38.18     14.30 o 
   1  12  14       41.36       59.35     11.02 o 
   2  12  14        9.84       11.35     11.90 o 
   3  12  14        4.14       13.33     21.49 o 
   1   1  15      237.26      251.98      7.27 o 
   2   1  15     1176.23     1157.71     13.53 o 
   3   1  15       43.02       54.02      8.19 o 
   4   1  15       51.53       54.71     10.71 o 
   5   1  15      585.86      581.27     16.59 o 
   6   1  15      474.15      469.07     16.29 o 
   7   1  15       19.91       17.94     12.39 o 
   8   1  15        2.60        3.87     11.22 o 
   9   1  15        0.61       -0.08     11.70 o 
  10   1  15      133.00      137.25     15.90 o 
  11   1  15        1.22       -4.37     13.87 o 
   0   2  15      486.11      414.13     12.74 o 
   1   2  15       80.65       88.19      6.05 o 
   2   2  15      658.24      647.28     10.96 o 
   3   2  15      124.88      123.99      8.78 o 
   4   2  15     1990.24     1949.15     36.95 o 
   5   2  15      180.22      181.89     17.91 o 
   6   2  15        0.02        4.42     11.64 o 
   7   2  15        0.91        2.21     12.07 o 
   8   2  15      551.21      579.43     18.83 o 
   9   2  15        7.10       13.89     11.94 o 
  10   2  15        3.93       23.34     13.98 o 
  11   2  15       17.02       17.68     18.61 o 
   1   3  15       36.09       29.98      5.42 o 
   2   3  15     1661.74     1710.41     77.86 o 
   3   3  15       26.79       36.08     11.06 o 
   4   3  15       95.61       92.62     11.89 o 
   5   3  15      830.06      780.10     26.74 o 
   6   3  15      437.87      432.28     20.02 o 
   7   3  15       23.44       18.08     12.50 o 
   8   3  15      124.93      150.92     14.01 o 
   9   3  15      226.96      225.54     15.57 o 
  10   3  15      134.96      194.87     30.68 o 
  11   3  15       27.02       17.09     16.30 o 
   0   4  15      107.09       94.97     10.18 o 
   1   4  15        7.57        5.93      8.08 o 
   2   4  15      397.71      395.29     14.65 o 
   3   4  15      570.81      538.82     27.39 o 
   4   4  15      472.09      511.02     17.01 o 
   5   4  15       64.22       49.57     11.54 o 
   6   4  15       16.49       10.68      8.50 o 
   7   4  15      353.50      337.55     12.90 o 
   8   4  15      179.50      161.81     14.88 o 
   9   4  15       47.54       45.09     13.84 o 
  10   4  15        1.40        5.35     13.29 o 
  11   4  15       32.04       18.73     13.89 o 
   1   5  15       17.67       16.17      8.84 o 
   2   5  15        8.36        8.75     10.98 o 
   3   5  15      513.72      501.26     13.57 o 
   4   5  15      275.39      262.84     11.89 o 
   5   5  15       87.41       77.29     11.48 o 
   6   5  15       10.47       -2.75     10.80 o 
   7   5  15       24.85       17.83      9.52 o 
   8   5  15       18.00       35.24     11.22 o 
   9   5  15       33.11       41.12     12.93 o 
  10   5  15        6.25        2.42     13.79 o 
   0   6  15       97.42       79.55     18.18 o 
   1   6  15      175.30      148.64     10.10 o 
   2   6  15      193.56      187.11     10.76 o 
   3   6  15      251.74      295.57     12.16 o 
   4   6  15      353.47      378.04     18.43 o 
   5   6  15       91.52       73.64     10.47 o 
   6   6  15       14.59       16.39     18.06 o 
   7   6  15        0.45        2.27     17.31 o 
   8   6  15      151.51      154.75     11.06 o 
   9   6  15       23.68       18.60     13.35 o 
  10   6  15       16.19       31.02     14.01 o 
   1   7  15      266.07      267.00     15.02 o 
   2   7  15      417.37      427.04     19.18 o 
   3   7  15       37.80       31.99     12.07 o 
   4   7  15       59.52       58.00     12.66 o 
   5   7  15        0.83        1.51     12.49 o 
   6   7  15      642.00      681.99     28.05 o 
   7   7  15       28.71        5.89     13.25 o 
   8   7  15       96.23       94.21     10.61 o 
   9   7  15       22.22       13.77     10.18 o 
   0   8  15      592.00      566.46     26.03 o 
   1   8  15        3.56       -3.56     12.06 o 
   2   8  15       15.39       18.56     11.04 o 
   3   8  15       12.17       14.18     11.69 o 
   4   8  15      651.38      678.01     19.83 o 
   5   8  15        0.80       -1.77     12.47 o 
   6   8  15       44.05       45.50     16.81 o 
   7   8  15        6.43        2.30     17.82 o 
   8   8  15      173.10      197.67     16.51 o 
   1   9  15        0.37       -4.56     11.44 o 
   2   9  15        7.22       -0.07     11.20 o 
   3   9  15       15.08        4.89     11.69 o 
   4   9  15        0.41       -1.81     12.70 o 
   5   9  15      125.43      104.54     13.33 o 
   6   9  15      206.13      230.13     22.32 o 
   7   9  15       13.77       26.24     17.37 o 
   0  10  15      220.45      197.07     17.08 o 
   1  10  15       14.31        9.15     11.83 o 
   2  10  15        7.93        1.94     11.90 o 
   3  10  15        6.21        9.73     12.53 o 
   4  10  15        9.15       -5.87     12.98 o 
   5  10  15       46.24       35.20     11.77 o 
   6  10  15        6.68       -3.72     16.89 o 
   1  11  15        0.23       -5.73      9.52 o 
   2  11  15      122.81      133.79     14.29 o 
   3  11  15        0.10        5.98     13.53 o 
   4  11  15       68.71       49.08     14.60 o 
   0  12  15      282.33      298.03     17.87 o 
   1  12  15        0.07       -9.14     10.48 o 
   0   0  16       80.95       71.20     13.14 o 
   1   0  16       53.25       58.40     12.60 o 
   2   0  16       24.72       10.98     10.75 o 
   3   0  16      747.70      809.96     19.47 o 
   4   0  16       75.56       47.87     16.00 o 
   5   0  16      324.00      352.70     21.05 o 
   6   0  16      713.15      756.53     28.19 o 
   7   0  16      615.68      606.26     25.53 o 
   8   0  16      139.02      102.02     19.44 o 
   9   0  16      284.04      335.23     25.73 o 
  10   0  16        6.59       -0.67     16.85 o 
  11   0  16      628.16      664.38     32.44 o 
   1   1  16     1680.40     1673.87     19.05 o 
   2   1  16        1.23       -0.44      7.01 o 
   3   1  16        2.30       -0.37      6.78 o 
   4   1  16      230.55      224.05     11.93 o 
   5   1  16      209.22      184.82     13.15 o 
   6   1  16      113.67       98.47     12.56 o 
   7   1  16      175.93      149.69     25.94 o 
   8   1  16       33.43       52.72     21.46 o 
   9   1  16       92.79       93.61     14.85 o 
  10   1  16       75.09       78.12     16.27 o 
  11   1  16       31.88       34.95     15.06 o 
   0   2  16       53.12       77.57      8.75 o 
   1   2  16       13.83       12.78      5.46 o 
   2   2  16       29.86       26.36      6.83 o 
   3   2  16        6.27        6.73     10.52 o 
   4   2  16        8.63       10.01     16.28 o 
   5   2  16        1.17        0.23     10.58 o 
   6   2  16       95.90       86.95     13.71 o 
   7   2  16        5.10        6.67     12.11 o 
   8   2  16       26.04       34.42     11.84 o 
   9   2  16       94.64      108.30     13.86 o 
  10   2  16        2.65        6.30     14.32 o 
  11   2  16        1.09       -5.86     20.91 o 
   1   3  16      546.04      518.56     12.60 o 
   2   3  16      128.56      122.54      9.88 o 
   3   3  16        0.61       -2.21     11.15 o 
   4   3  16        0.08       -7.12     11.29 o 
   5   3  16       28.31        7.92     16.88 o 
   6   3  16       25.29       26.19     12.25 o 
   7   3  16       75.59       89.01     17.36 o 
   8   3  16      127.90      143.45     17.46 o 
   9   3  16      353.94      344.50     17.88 o 
  10   3  16       14.27       18.20     12.06 o 
   0   4  16     1352.70     1369.06     39.89 o 
   1   4  16      449.73      469.18     13.00 o 
   2   4  16       42.51       46.77     10.79 o 
   3   4  16      788.46      777.86     19.41 o 
   4   4  16       69.14       70.05     12.88 o 
   5   4  16        3.10       -0.13     14.06 o 
   6   4  16      189.04      178.54     14.52 o 
   7   4  16      440.89      470.95     14.21 o 
   8   4  16        0.03       -0.70     12.60 o 
   9   4  16        1.31        8.27     13.81 o 
  10   4  16       11.96       -2.68     18.14 o 
   1   5  16      478.79      418.39     12.80 o 
   2   5  16       97.28       80.37     11.92 o 
   3   5  16       32.91       30.51     11.96 o 
   4   5  16       21.64       28.14     11.84 o 
   5   5  16       53.81       60.85     12.00 o 
   6   5  16        2.02       -0.22     12.31 o 
   7   5  16      403.84      368.46     16.02 o 
   8   5  16        3.32        4.88     10.24 o 
   9   5  16      340.78      365.59     20.26 o 
  10   5  16        7.53       13.31     13.91 o 
   0   6  16      260.02      201.56     21.05 o 
   1   6  16        9.04        1.21     12.36 o 
   2   6  16        3.33       11.64     11.60 o 
   3   6  16       35.84       38.42      9.51 o 
   4   6  16        1.19       -0.68      8.96 o 
   5   6  16      248.85      263.55     12.56 o 
   6   6  16       61.77       52.19     13.45 o 
   7   6  16      421.94      388.16     16.57 o 
   8   6  16       45.96       39.91     10.10 o 
   9   6  16        4.74      -10.95     14.37 o 
   1   7  16      116.60      106.71     13.41 o 
   2   7  16      198.10      202.10     14.63 o 
   3   7  16       67.54       53.04     13.10 o 
   4   7  16       10.89       11.90     10.75 o 
   5   7  16      229.71      218.67     15.87 o 
   6   7  16        4.97       -0.85     18.59 o 
   7   7  16       29.56        1.30     19.82 o 
   8   7  16      175.41      190.86     12.65 o 
   0   8  16      487.61      476.60     27.92 o 
   1   8  16       66.86       56.64     13.34 o 
   2   8  16        8.41       11.67     11.18 o 
   3   8  16       52.17       44.17     12.01 o 
   4   8  16      151.59      113.27     14.53 o 
   5   8  16       90.30       67.03     12.24 o 
   6   8  16      105.25      115.89     19.70 o 
   7   8  16        0.88        9.51     16.28 o 
   8   8  16       44.03       23.17     13.71 o 
   1   9  16      125.76      127.56     11.83 o 
   2   9  16       13.11       14.49     12.10 o 
   3   9  16       17.85       33.17     13.59 o 
   4   9  16       53.01       38.50     11.86 o 
   5   9  16       37.62       36.09     14.37 o 
   6   9  16       63.18       78.60     23.24 o 
   7   9  16       37.98       18.46     18.53 o 
   0  10  16        0.38       -3.85     13.50 o 
   1  10  16      120.47      134.80     15.46 o 
   2  10  16       55.10       85.14     13.98 o 
   3  10  16      384.23      485.22     33.43 o 
   4  10  16        2.61       -1.59     11.72 o 
   5  10  16       51.16       61.66     40.13 o 
   1  11  16       48.68       39.59     11.23 o 
   2  11  16       75.00       67.55     15.27 o 
   3  11  16      124.13      140.34     16.32 o 
   1   1  17       40.86       54.88      6.65 o 
   2   1  17      124.40      121.02      8.26 o 
   3   1  17       25.74       20.55      6.99 o 
   4   1  17       74.56       66.27     12.09 o 
   5   1  17        0.87       14.62     11.24 o 
   6   1  17      173.41      194.36     14.72 o 
   7   1  17       61.90       68.03     13.60 o 
   8   1  17        0.38       -9.44     12.73 o 
   9   1  17        0.52       -7.80     14.39 o 
  10   1  17      170.55      153.77     16.81 o 
   0   2  17     4702.78     4638.85     41.94 o 
   1   2  17       67.36       75.80      6.93 o 
   2   2  17      179.49      172.09     12.11 o 
   3   2  17      254.05      223.93     11.81 o 
   4   2  17      529.36      515.90     24.35 o 
   5   2  17       28.34       28.31     11.92 o 
   6   2  17       13.70       13.75     11.30 o 
   7   2  17      198.47      212.58     29.37 o 
   8   2  17      507.57      526.92     19.54 o 
   9   2  17        2.27        8.35     13.96 o 
  10   2  17      219.33      287.94     19.41 o 
   1   3  17      119.82      111.15     11.07 o 
   2   3  17      197.49      206.71     11.31 o 
   3   3  17        0.23       -9.37     11.83 o 
   4   3  17       64.84       53.41     11.73 o 
   5   3  17        8.23       -3.46     12.32 o 
   6   3  17     1093.06     1089.90     22.94 o 
   7   3  17      261.22      250.76     21.52 o 
   8   3  17      133.17      114.46     15.06 o 
   9   3  17        2.46       26.17     14.15 o 
  10   3  17      222.41      229.15     34.69 o 
   0   4  17     2388.19     2469.49     29.14 o 
   1   4  17        0.78       -0.75      9.10 o 
   2   4  17       11.58       -1.44      9.00 o 
   3   4  17        1.69       -2.53     11.07 o 
   4   4  17       24.42        8.75     12.32 o 
   5   4  17       52.40       39.14     17.47 o 
   6   4  17        2.84        2.69     12.06 o 
   7   4  17        1.99       10.04     15.98 o 
   8   4  17       61.44       64.26     13.38 o 
   9   4  17        5.06       12.96     12.70 o 
   1   5  17        7.14        9.30      9.71 o 
   2   5  17      472.30      454.94     14.11 o 
   3   5  17       34.13       34.49     11.23 o 
   4   5  17        0.03       -5.22     10.89 o 
   5   5  17      123.96      144.97     17.67 o 
   6   5  17       89.54       83.40     17.85 o 
   7   5  17        6.34       12.04      9.79 o 
   8   5  17        1.91       11.98     14.15 o 
   9   5  17       19.78       34.41     18.71 o 
   0   6  17       76.79       56.99     16.13 o 
   1   6  17      139.70      109.61     13.39 o 
   2   6  17        7.18        5.79     11.05 o 
   3   6  17      262.99      245.70     14.40 o 
   4   6  17      330.09      346.82     17.02 o 
   5   6  17       93.62       68.57     10.98 o 
   6   6  17        3.55        0.44     12.46 o 
   7   6  17       62.44       48.98     13.22 o 
   8   6  17      217.93      211.50     17.80 o 
   1   7  17       38.44       42.65     13.33 o 
   2   7  17      396.37      438.98     24.92 o 
   3   7  17       20.67       35.93     12.21 o 
   4   7  17        7.84        9.22     12.84 o 
   5   7  17      116.65       95.35     14.34 o 
   6   7  17       22.94       15.72     17.36 o 
   7   7  17        9.51        1.99     20.77 o 
   8   7  17        1.04        1.65     11.95 o 
   0   8  17        3.94       -1.27     14.95 o 
   1   8  17       11.29        8.33     11.12 o 
   2   8  17       10.53       29.08     19.19 o 
   3   8  17       40.09       43.96     13.78 o 
   4   8  17      368.74      376.77     20.95 o 
   5   8  17       47.00       30.71     18.13 o 
   6   8  17       12.35       13.44     20.60 o 
   7   8  17       19.30       13.20     18.73 o 
   1   9  17      100.01      109.23     13.05 o 
   2   9  17       31.84       34.48     11.71 o 
   3   9  17        2.66       -7.29     13.05 o 
   4   9  17        5.11       -2.79     13.91 o 
   5   9  17       67.97       45.67     24.01 o 
   0  10  17       21.90       22.28     16.20 o 
   1  10  17        6.14       -2.84     10.13 o 
   2  10  17        0.63        9.16     12.70 o 
   3  10  17       35.68       35.17     20.23 o 
   4  10  17       16.13      -20.36     20.36 o 
   0   0  18      213.53      205.83     18.68 o 
   1   0  18      695.56      733.35     20.65 o 
   2   0  18      346.08      341.31     12.04 o 
   3   0  18      191.77      201.24     13.33 o 
   4   0  18       13.15        3.02     10.37 o 
   5   0  18      140.32      119.83     12.87 o 
   6   0  18      218.86      216.25     19.83 o 
   7   0  18      121.56      177.38     19.76 o 
   8   0  18       55.12       62.06     18.51 o 
   9   0  18      136.04      142.31     24.08 o 
   1   1  18      584.55      570.29     10.64 o 
   2   1  18      294.73      291.51     10.15 o 
   3   1  18       38.17       35.91      7.09 o 
   4   1  18      500.46      465.73     13.67 o 
   5   1  18      833.10      833.31     37.53 o 
   6   1  18        0.02       -3.53     13.23 o 
   7   1  18      193.96      214.92     15.32 o 
   8   1  18       14.45        3.40     13.86 o 
   9   1  18      159.53      158.77     17.19 o 
   0   2  18        4.55       57.17     13.47 o 
   1   2  18       46.53       45.35      7.21 o 
   2   2  18      137.99      107.17     15.20 o 
   3   2  18      317.31      329.35     12.83 o 
   4   2  18       97.00      109.96     13.37 o 
   5   2  18       96.54       82.57     12.89 o 
   6   2  18       34.72       34.56     12.72 o 
   7   2  18        0.01       -0.52     11.98 o 
   8   2  18        0.39        1.42     14.27 o 
   9   2  18        0.74       -0.85     17.94 o 
   1   3  18      669.54      649.86     18.23 o 
   2   3  18        0.85       -3.97      9.05 o 
   3   3  18        6.36       -7.81     10.22 o 
   4   3  18       20.94       20.54     12.14 o 
   5   3  18       67.69       55.95     13.03 o 
   6   3  18       46.73       41.80     15.91 o 
   7   3  18       10.06        0.60     13.48 o 
   8   3  18        6.67        9.07     12.26 o 
   9   3  18      139.08      163.53     18.33 o 
   0   4  18      184.95      223.24     22.49 o 
   1   4  18        0.49        8.38      9.34 o 
   2   4  18      162.54      166.02     11.12 o 
   3   4  18      239.69      214.35     11.66 o 
   4   4  18       14.90        7.62     11.36 o 
   5   4  18      109.17       72.10     19.82 o 
   6   4  18        5.41        7.93     12.39 o 
   7   4  18        8.69        5.49     11.78 o 
   8   4  18        5.75        8.02     14.19 o 
   9   4  18       55.89       54.20     14.74 o 
   1   5  18      645.86      592.19     20.15 o 
   2   5  18       18.50        6.17     11.61 o 
   3   5  18        0.50      -11.03     11.03 o 
   4   5  18       45.48       25.63     12.74 o 
   5   5  18      285.63      316.90     24.08 o 
   6   5  18       50.29       52.03     20.14 o 
   7   5  18       11.57       10.16     16.28 o 
   8   5  18        1.39        6.31     13.41 o 
   0   6  18       62.01       26.70     18.69 o 
   1   6  18       73.00      101.36     14.67 o 
   2   6  18        8.24        8.28     19.39 o 
   3   6  18       91.13       84.81     12.29 o 
   4   6  18        7.93        5.36     13.21 o 
   5   6  18       22.51       35.66     21.53 o 
   6   6  18      101.74       94.31     20.25 o 
   7   6  18        1.65       -3.15     19.54 o 
   1   7  18       26.13       22.20     11.99 o 
   2   7  18        0.25       -5.02     11.84 o 
   3   7  18        1.83       -7.15     16.76 o 
   4   7  18        0.42       -0.77     19.27 o 
   5   7  18       39.14       32.60     12.70 o 
   6   7  18       88.12       75.41     19.25 o 
   7   7  18       66.62       44.53     17.55 o 
   0   8  18       12.29       21.08     20.20 o 
   1   8  18       27.02       19.76     13.09 o 
   2   8  18        3.16        3.74     13.80 o 
   3   8  18        7.65       34.58     20.14 o 
   4   8  18       11.91        5.90     13.30 o 
   5   8  18        8.54       -5.47     13.84 o 
   6   8  18       61.14       50.38     19.95 o 
   1   9  18       10.24        9.56     13.29 o 
   2   9  18       44.67       38.96     18.28 o 
   3   9  18      110.78      141.57     22.57 o 
   4   9  18        9.59        3.90     13.59 o 
   0  10  18        5.74       17.75     21.56 o 
   1  10  18       52.58       43.65     13.82 o 
   1   1  19       39.30       47.47      6.84 o 
   2   1  19      573.94      585.41     12.69 o 
   3   1  19       13.52       17.01      9.64 o 
   4   1  19        3.24       -0.95      9.28 o 
   5   1  19        3.22       -6.32      9.78 o 
   6   1  19      230.15      253.55     15.93 o 
   7   1  19      100.71       76.31     14.69 o 
   8   1  19        0.03      -14.68     34.92 o 
   0   2  19     1059.65     1113.14     17.94 o 
   1   2  19        1.83       12.57      9.68 o 
   2   2  19      141.43      148.52     11.74 o 
   3   2  19      322.23      355.43     13.63 o 
   4   2  19      527.39      508.33     14.58 o 
   5   2  19       71.04       66.80     13.65 o 
   6   2  19        7.27       16.07     11.55 o 
   7   2  19       11.90        8.67     16.07 o 
   8   2  19      441.40      437.08     33.58 o 
   1   3  19      165.77      167.17     11.06 o 
   2   3  19      405.09      417.90     13.81 o 
   3   3  19        0.06       -8.94     10.24 o 
   4   3  19        4.79       -6.90     11.08 o 
   5   3  19        6.14       -0.15     11.77 o 
   6   3  19       40.55       60.85     14.12 o 
   7   3  19       62.38       49.28     13.41 o 
   8   3  19        2.04        8.11     14.29 o 
   0   4  19       19.52       28.42     19.57 o 
   1   4  19       90.62      100.37     10.94 o 
   2   4  19       54.77       41.96     10.43 o 
   3   4  19      141.27      114.85     11.30 o 
   4   4  19       56.00       51.07     17.61 o 
   5   4  19      130.18      105.35     20.53 o 
   6   4  19        3.62       -0.30     12.51 o 
   7   4  19       21.72       28.80     13.97 o 
   8   4  19       19.98       16.21     12.58 o 
   1   5  19      358.35      356.76     17.11 o 
   2   5  19        2.45       -9.12      9.12 o 
   3   5  19       64.77       39.71     10.17 o 
   4   5  19        6.92       -1.73     13.45 o 
   5   5  19       64.47       82.77     21.08 o 
   6   5  19       14.86        0.14     15.77 o 
   7   5  19        2.47        8.52     15.82 o 
   0   6  19      212.71      213.88     21.91 o 
   1   6  19       13.76       16.07     12.65 o 
   2   6  19       78.33       90.70     12.97 o 
   3   6  19        7.96       -1.80     13.18 o 
   4   6  19       81.91       76.66     13.40 o 
   5   6  19       20.25       21.37     19.98 o 
   6   6  19        3.76       19.67     20.60 o 
   1   7  19      149.34      159.24     15.35 o 
   2   7  19      135.57      140.01     25.23 o 
   3   7  19       74.78       60.85     16.16 o 
   4   7  19       10.61       23.16     23.94 o 
   5   7  19       54.44       59.56     22.31 o 
   0   8  19       85.42       81.70     18.76 o 
   1   8  19       63.33       38.29     27.60 o 
   2   8  19       28.97       23.15     13.51 o 
   3   8  19       93.30       69.72     22.36 o 
   4   8  19      230.61      259.35     25.50 o 
   1   9  19       34.26       58.96     15.64 o 
   2   9  19       66.89       82.20     15.54 o 
   0   0  20       17.69        6.48     14.47 o 
   1   0  20      246.55      267.58     11.88 o 
   2   0  20      423.15      416.42     13.69 o 
   3   0  20      621.11      603.07     32.18 o 
   4   0  20        8.48        1.16     15.50 o 
   5   0  20      122.97      118.23     19.66 o 
   6   0  20        4.12       14.48     17.85 o 
   7   0  20      331.49      336.08     26.87 o 
   1   1  20        0.96       -1.51      7.27 o 
   2   1  20      139.36      134.87     11.20 o 
   3   1  20      279.02      268.24     15.23 o 
   4   1  20        1.67        0.74      9.93 o 
   5   1  20       69.39       65.30     10.55 o 
   6   1  20        5.59       18.55     12.92 o 
   7   1  20        0.28       -4.77     14.60 o 
   0   2  20       31.12       37.70     11.49 o 
   1   2  20        8.01        8.20      9.51 o 
   2   2  20      224.33      245.59     15.91 o 
   3   2  20       16.00       17.34      9.76 o 
   4   2  20       36.28       32.12     13.08 o 
   5   2  20        3.03        7.17      9.99 o 
   6   2  20        1.78       -5.43     12.86 o 
   7   2  20        0.41       12.11     12.38 o 
   1   3  20      105.13      121.26     11.35 o 
   2   3  20       16.77       22.86     12.49 o 
   3   3  20       16.29       18.05      9.95 o 
   4   3  20        2.31       -5.90     18.25 o 
   5   3  20      101.52       90.00     13.75 o 
   6   3  20        2.88        7.67     12.65 o 
   7   3  20        5.67       -7.18     19.79 o 
   0   4  20      129.43      163.45     20.47 o 
   1   4  20      364.61      392.13     18.07 o 
   2   4  20      142.31      152.41     12.36 o 
   3   4  20      250.15      262.80     13.72 o 
   4   4  20       36.10       29.50     10.80 o 
   5   4  20        1.56      -13.50     13.50 o 
   6   4  20        0.30       -4.28     14.00 o 
   1   5  20        0.30        5.92     15.78 o 
   2   5  20       41.83       34.80     13.19 o 
   3   5  20      114.89      117.85     11.23 o 
   4   5  20        3.78      -10.76     10.76 o 
   5   5  20       40.08       26.10     20.09 o 
   6   5  20       18.35        9.67     24.48 o 
   0   6  20       22.74       41.88     20.19 o 
   1   6  20       33.92       32.15     13.31 o 
   2   6  20       33.18       20.37     13.14 o 
   3   6  20       32.69       21.90     12.66 o 
   4   6  20        0.43       10.10     19.44 o 
   5   6  20        0.18       20.48     20.77 o 
   1   7  20       37.75       35.60     31.97 o 
   2   7  20       12.72       14.30     14.60 o 
   3   7  20       10.01       -3.68     13.06 o 
   4   7  20        0.45       -8.25     19.52 o 
   0   8  20       99.07      123.44     23.74 o 
   1   8  20        0.87       -4.41     14.09 o 
   1   1  21       80.15      100.24     10.58 o 
   2   1  21      206.28      233.46     14.67 o 
   3   1  21        0.25        2.39     10.72 o 
   4   1  21        1.49        1.71      9.79 o 
   5   1  21       22.01       33.23     13.42 o 
   6   1  21      127.04      127.68     15.10 o 
   0   2  21       91.77      122.59     24.84 o 
   1   2  21       98.79       92.17     10.98 o 
   2   2  21       44.00       36.79     10.34 o 
   3   2  21       63.53       64.32      9.81 o 
   4   2  21      256.11      299.97     16.50 o 
   5   2  21       16.65        9.69     10.14 o 
   6   2  21        0.03       -0.80     14.55 o 
   1   3  21        0.16        5.54     16.01 o 
   2   3  21      670.56      663.69     16.97 o 
   3   3  21        0.98       12.85     10.19 o 
   4   3  21       44.24       30.25     10.97 o 
   5   3  21       83.11       76.88     11.37 o 
   6   3  21      148.39      113.92     13.60 o 
   0   4  21        7.86       41.62     20.85 o 
   1   4  21       39.43       54.09     12.22 o 
   2   4  21       86.61       81.44     11.32 o 
   3   4  21        1.57       -5.19     11.21 o 
   4   4  21       59.65       52.39     15.78 o 
   5   4  21        9.69      -14.58     14.58 o 
   1   5  21       11.81       25.23     13.90 o 
   2   5  21       41.71       35.98     14.27 o 
   3   5  21        3.26       -8.01      9.69 o 
   4   5  21       12.25      -10.09     10.65 o 
   0   6  21      119.61      187.01     23.65 o 
   1   6  21       17.81       33.06     13.54 o 
   2   6  21       24.01       35.60     14.87 o 
   3   6  21       71.04       83.76     15.35 o 
   0   0  22      211.37      209.46     14.76 o 
   1   0  22      187.53      143.77     11.25 o 
   2   0  22        1.11       15.29     12.35 o 
   3   0  22      368.67      377.41     23.39 o 
   4   0  22       43.98       35.87     21.40 o 
   5   0  22       26.01       20.77     15.87 o 
   1   1  22       65.96       73.44     12.10 o 
   2   1  22       59.15       76.43     12.59 o 
   3   1  22       88.23       97.29     11.99 o 
   4   1  22       84.41       89.59     14.27 o 
   5   1  22        8.63       13.47     12.60 o 
   0   2  22       29.36       10.40     17.00 o 
   1   2  22        3.63       15.68     12.10 o 
   2   2  22       35.68       34.84     10.80 o 
   3   2  22        7.32       15.45      9.89 o 
   4   2  22        7.10       12.61     11.08 o 
   1   3  22       14.53        6.37     18.92 o 
   2   3  22        2.40        4.44     14.71 o 
   3   3  22       95.42       85.03     10.86 o 
   4   3  22        5.65        0.28     14.68 o 
   0   4  22        0.28       12.05     16.88 o 
   1   4  22       16.84       10.78     32.12 o 
   2   4  22        0.16       -6.69     16.66 o 
   3   4  22       42.44       26.33     12.60 o 
   1   5  22        3.34       17.37     13.42 o 
   2   5  22       95.18       86.12     21.00 o 
   1   1  23        1.65       -0.90      8.21 o 
   2   1  23      139.39      156.15     11.77 o 
   0   2  23      150.59      134.02     21.68 o 
   1   2  23       17.61       33.05     14.13 o 
   2   2  23       47.53       75.88     12.99 o 
                                                 
